# Supplementary material for: Tetra­kis(μ-2-phen­oxy­propionato)-κ3 O,O′:O′;κ3 O:O,O′;κ4 O:O′-bis­[(1,10-phenanthroline-κ2 N,N′)(2-phen­oxy­propionato-κ2 O,O′)terbium(III)]
Source: Acta Crystallogr Sect E Struct Rep Online. 2011 Aug 11;67(Pt 9):m1234. doi: 10.1107/S1600536811032041 (PMC3200853; doi:10.1107/S1600536811032041)
Supplement: Supplementary file 1 [file e-67-m1234-sup1.cif]

##############################################################################
#                                                                            #
# This CIF contains the data in a paper accepted for publication in          #
# Acta Crystallographica Section E. It conforms to the requirements of       #
# Notes for Authors for Acta Crystallographica Section E, and has been       #
# peer reviewed under the auspices of the IUCr Commission on Journals.       #
#                                                                            #
# Full details of the Crystallographic Information File format               #
# are given in the paper "The Crystallographic Information File (CIF):       #
# a New Standard Archive File for Crystallography" by S. R. Hall, F. H.      #
# Allen and I. D. Brown [Acta Cryst. (1991), A47, 655-685].                  #
#                                                                            #
# The current version of the core CIF dictionary is obtainable from          #
# ftp://ftp.iucr.org/pub/cif_core.dic.                                       #
#                                                                            #
# Software is freely available for graphical display of the structure(s)     #
# in this CIF. For information consult the CIF software page                 #
# http://www.iucr.org/resources/cif/software.                                #
#                                                                            #
# This file may be used for bona fide research purposes within the           #
# scientific community so long as proper attribution is given to the journal # 
# article from which it was obtained.                                        #
#                                                                            #
##############################################################################
data_I
_audit_creation_method     SHELXL-97
_chemical_name_systematic
;
Tetrakis(\m-2-phenoxypropionato)-\k^3^<i>O</i>,<i>O</i>':<i>O</i>';
\k^3^<i>O</i>:<i>O</i>,<i>O</i>';\k^4^<i>O</i>:<i>O</i>'-bis[(1,10-
phenanthroline-\k^2^<i>N</i>,<i>N</i>')(2-phenoxypropionato-
\k^2^<i>O</i>,<i>O</i>')terbium(III)]
;
_chemical_name_common     ?
_chemical_formula_moiety     'C78 H70 N4 O18 Tb2'
_chemical_formula_sum     'C78 H70 N4 O18 Tb2'
_chemical_formula_iupac     '[Tb2 (C9 H9 O3)6 (C12 H8 N2)2]'
_chemical_formula_weight     1669.24
_chemical_melting_point     ?
_symmetry_cell_setting     monoclinic
_symmetry_space_group_name_H-M     'P 21/c'
_symmetry_space_group_name_Hall     '-P 2ybc'
loop_
    _symmetry_equiv_pos_as_xyz
    'x, y, z'
    '-x, y+1/2, -z+1/2'
    '-x, -y, -z'
    'x, -y-1/2, z-1/2'
_cell_length_a     11.4747(3)
_cell_length_b     25.8130(8)
_cell_length_c     13.8530(3)
_cell_angle_alpha     90.00
_cell_angle_beta     120.585(2)
_cell_angle_gamma     90.00
_cell_volume     3532.35(16)
_cell_formula_units_Z     2
_cell_measurement_reflns_used     4163
_cell_measurement_theta_min     1.88
_cell_measurement_theta_max     25.00
_cell_measurement_temperature     296(2)
_exptl_crystal_description     block
_exptl_crystal_colour     colourless
_exptl_crystal_size_max     0.21
_exptl_crystal_size_mid     0.16
_exptl_crystal_size_min     0.09
_exptl_crystal_density_diffrn     1.569
_exptl_crystal_density_meas     ?
_exptl_crystal_density_method     'not measured'
_exptl_crystal_F_000     1680
_exptl_absorpt_coefficient_mu     2.061
_exptl_absorpt_correction_type     multi-scan
_exptl_absorpt_process_details     '(SADABS; Sheldrick, 1996)'
_exptl_absorpt_correction_T_min     0.685
_exptl_absorpt_correction_T_max     0.834
_exptl_special_details     ?
_diffrn_ambient_temperature     296(2)
_diffrn_radiation_type     MoK\a
_diffrn_radiation_wavelength     0.71073
_diffrn_radiation_source     'fine-focus sealed tube'
_diffrn_radiation_monochromator     graphite
_diffrn_measurement_device_type     'Bruker APEXII CCD'
_diffrn_measurement_method     '\f and \w'
_diffrn_detector_area_resol_mean     ?
_diffrn_reflns_number     24708
_diffrn_reflns_av_R_equivalents     0.0510
_diffrn_reflns_av_sigmaI/netI     0.0500
_diffrn_reflns_theta_min     1.88
_diffrn_reflns_theta_max     25.00
_diffrn_reflns_theta_full     25.00
_diffrn_measured_fraction_theta_max     0.997
_diffrn_measured_fraction_theta_full     0.997
_diffrn_reflns_limit_h_min     -13
_diffrn_reflns_limit_h_max     12
_diffrn_reflns_limit_k_min     -24
_diffrn_reflns_limit_k_max     30
_diffrn_reflns_limit_l_min     -16
_diffrn_reflns_limit_l_max     16
_diffrn_standards_number     ?
_diffrn_standards_interval_count     ?
_diffrn_standards_interval_time     ?
_diffrn_standards_decay_%     ?
_refine_special_details
;
Refinement of <i>F</i>^2^ against ALL reflections. The weighted <i>R</i>-factor
<i>wR</i> and goodness of fit <i>S</i> are based on <i>F</i>^2^, conventional
<i>R</i>-factors <i>R</i> are based on <i>F</i>, with <i>F</i> set to zero for
negative <i>F</i>^2^. The threshold expression of <i>F</i>^2^ >
\s(<i>F</i>^2^) is used only for calculating <i>R</i>-factors(gt) <i>etc</i>.
and is not relevant to the choice of reflections for refinement.
<i>R</i>-factors based on <i>F</i>^2^ are statistically about twice as large
as those based on <i>F</i>, and <i>R</i>- factors based on ALL data will be
even larger.
;
_reflns_number_total     6213
_reflns_number_gt     4431
_reflns_threshold_expression     I>2\s(I)
_refine_ls_structure_factor_coef     Fsqd
_refine_ls_matrix_type     full
_refine_ls_R_factor_all     0.0562
_refine_ls_R_factor_gt     0.0328
_refine_ls_wR_factor_gt     0.0668
_refine_ls_wR_factor_ref     0.0731
_refine_ls_goodness_of_fit_ref     1.010
_refine_ls_restrained_S_all     1.010
_refine_ls_number_reflns     6213
_refine_ls_number_parameters     464
_refine_ls_number_restraints     0
_refine_ls_hydrogen_treatment     constr
_refine_ls_weighting_scheme     calc
_refine_ls_weighting_details
                 'calc w=1/[\s^2^(Fo^2^)+(0.0302P)^2^] where P=(Fo^2^+2Fc^2^)/3'
_atom_sites_solution_hydrogens     geom
_atom_sites_solution_primary     direct
_atom_sites_solution_secondary     difmap
_refine_ls_shift/su_max     0.000
_refine_ls_shift/su_mean     0.000
_refine_diff_density_max     0.722
_refine_diff_density_min     -0.807
_refine_ls_extinction_method     none
_refine_ls_extinction_coef     ?
loop_
    _atom_type_symbol
    _atom_type_description
    _atom_type_scat_dispersion_real
    _atom_type_scat_dispersion_imag
    _atom_type_scat_source
    'C' 'C' 0.0033 0.0016
                         'International Tables Vol C Tables 4.2.6.8 and 6.1.1.4'
    'H' 'H' 0.0000 0.0000
                         'International Tables Vol C Tables 4.2.6.8 and 6.1.1.4'
    'N' 'N' 0.0061 0.0033
                         'International Tables Vol C Tables 4.2.6.8 and 6.1.1.4'
    'O' 'O' 0.0106 0.0060
                         'International Tables Vol C Tables 4.2.6.8 and 6.1.1.4'
    'Tb' 'Tb' -0.1723 4.1537
                         'International Tables Vol C Tables 4.2.6.8 and 6.1.1.4'
_computing_data_collection     'APEX2 (Bruker, 2006)'
_computing_cell_refinement     'SAINT (Bruker, 2006)'
_computing_data_reduction     'SAINT (Bruker, 2006)'
_computing_structure_solution     'SHELXS97 (Sheldrick, 2008)'
_computing_structure_refinement     'SHELXL97 (Sheldrick, 2008)'
_computing_molecular_graphics     'SHELXTL (Sheldrick, 2008)'
_computing_publication_material     'SHELXL97 (Sheldrick, 2008)'
loop_
    _atom_site_type_symbol
    _atom_site_label
    _atom_site_fract_x
    _atom_site_fract_y
    _atom_site_fract_z
    _atom_site_U_iso_or_equiv
    _atom_site_adp_type
    _atom_site_calc_flag
    _atom_site_refinement_flags
    _atom_site_occupancy
    _atom_site_symmetry_multiplicity
    _atom_site_disorder_assembly
    _atom_site_disorder_group
    Tb Tb1 0.046508(18) -0.002691(7) 0.159782(15) 0.02642(8) Uani d . 1 1 . .
    O O1 -0.0327(3) -0.08517(10) 0.1979(2) 0.0380(7) Uani d . 1 1 . .
    O O2 -0.1196(3) -0.01283(11) 0.2169(2) 0.0433(8) Uani d . 1 1 . .
    O O3 -0.0956(3) -0.13390(12) 0.3442(3) 0.0525(9) Uani d . 1 1 . .
    O O4 0.1664(3) -0.06735(10) 0.1225(2) 0.0345(7) Uani d . 1 1 . .
    O O6 0.3286(3) -0.15208(12) 0.1539(3) 0.0552(9) Uani d . 1 1 . .
    O O7 0.2552(3) 0.04186(10) 0.1987(2) 0.0356(7) Uani d . 1 1 . .
    O O8 0.1174(3) 0.03129(10) 0.0185(2) 0.0328(7) Uani d . 1 1 . .
    O O9 0.4080(3) 0.11053(10) 0.1575(2) 0.0420(7) Uani d . 1 1 . .
    N N1 0.1196(3) 0.06788(12) 0.3146(3) 0.0328(8) Uani d . 1 1 . .
    N N2 0.2183(3) -0.03039(13) 0.3569(3) 0.0324(8) Uani d . 1 1 . .
    C C1 -0.1022(4) -0.06115(17) 0.2289(3) 0.0362(10) Uani d . 1 1 . .
    C C2 -0.1734(4) -0.09094(17) 0.2798(4) 0.0427(11) Uani d . 1 1 . .
    H H2 -0.1920 -0.0677 0.3263 0.051 Uiso calc R 1 1 . .
    C C3 -0.3045(5) -0.1141(2) 0.1872(4) 0.0663(16) Uani d . 1 1 . .
    H H3A -0.3503 -0.1315 0.2196 0.099 Uiso calc R 1 1 . .
    H H3B -0.2848 -0.1383 0.1448 0.099 Uiso calc R 1 1 . .
    H H3C -0.3612 -0.0869 0.1385 0.099 Uiso calc R 1 1 . .
    C C4 0.0131(5) -0.12456(18) 0.4496(4) 0.0439(12) Uani d . 1 1 . .
    C C5 0.0494(5) -0.0768(2) 0.5007(4) 0.0534(13) Uani d . 1 1 . .
    H H5 0.0031 -0.0471 0.4625 0.064 Uiso calc R 1 1 . .
    C C6 0.1566(5) -0.0739(2) 0.6107(4) 0.0627(15) Uani d . 1 1 . .
    H H6 0.1809 -0.0419 0.6464 0.075 Uiso calc R 1 1 . .
    C C7 0.2266(6) -0.1169(3) 0.6671(4) 0.0693(17) Uani d . 1 1 . .
    H H7 0.2978 -0.1143 0.7408 0.083 Uiso calc R 1 1 . .
    C C8 0.1909(6) -0.1642(2) 0.6140(5) 0.0674(16) Uani d . 1 1 . .
    H H8 0.2395 -0.1936 0.6517 0.081 Uiso calc R 1 1 . .
    C C9 0.0842(5) -0.16841(19) 0.5056(4) 0.0563(14) Uani d . 1 1 . .
    H H9 0.0603 -0.2005 0.4703 0.068 Uiso calc R 1 1 . .
    C C10 0.1568(4) -0.08626(15) 0.0355(4) 0.0331(10) Uani d . 1 1 . .
    C C11 0.2390(4) -0.13420(16) 0.0440(4) 0.0403(11) Uani d . 1 1 . .
    H H11 0.1756 -0.1622 0.0022 0.048 Uiso calc R 1 1 . .
    C C12 0.3243(5) -0.12405(19) -0.0090(4) 0.0591(14) Uani d . 1 1 . .
    H H12A 0.3722 -0.1551 -0.0062 0.089 Uiso calc R 1 1 . .
    H H12B 0.3881 -0.0969 0.0313 0.089 Uiso calc R 1 1 . .
    H H12C 0.2667 -0.1138 -0.0857 0.089 Uiso calc R 1 1 . .
    C C13 0.2775(6) -0.18248(16) 0.2065(4) 0.0499(13) Uani d . 1 1 . .
    C C14 0.3778(6) -0.20956(19) 0.2975(5) 0.0693(16) Uani d . 1 1 . .
    H H14 0.4675 -0.2080 0.3152 0.083 Uiso calc R 1 1 . .
    C C15 0.3408(9) -0.2388(2) 0.3610(5) 0.095(2) Uani d . 1 1 . .
    H H15 0.4063 -0.2574 0.4223 0.114 Uiso calc R 1 1 . .
    C C16 0.2108(10) -0.2408(3) 0.3352(7) 0.106(3) Uani d . 1 1 . .
    H H16 0.1873 -0.2607 0.3786 0.127 Uiso calc R 1 1 . .
    C C17 0.1134(7) -0.2138(2) 0.2457(6) 0.0821(19) Uani d . 1 1 . .
    H H17 0.0240 -0.2153 0.2288 0.099 Uiso calc R 1 1 . .
    C C18 0.1462(6) -0.18462(18) 0.1811(4) 0.0566(14) Uani d . 1 1 . .
    H H18 0.0795 -0.1663 0.1201 0.068 Uiso calc R 1 1 . .
    C C19 0.2271(4) 0.04761(14) 0.1005(4) 0.0290(9) Uani d . 1 1 . .
    C C20 0.3272(4) 0.07338(16) 0.0744(3) 0.0350(10) Uani d . 1 1 . .
    H H20 0.2781 0.0902 0.0008 0.042 Uiso calc R 1 1 . .
    C C21 0.4238(5) 0.03316(18) 0.0743(4) 0.0519(13) Uani d . 1 1 . .
    H H21A 0.4882 0.0498 0.0600 0.078 Uiso calc R 1 1 . .
    H H21B 0.3735 0.0079 0.0169 0.078 Uiso calc R 1 1 . .
    H H21C 0.4705 0.0163 0.1460 0.078 Uiso calc R 1 1 . .
    C C22 0.3444(5) 0.15387(16) 0.1655(4) 0.0421(11) Uani d . 1 1 . .
    C C23 0.2139(6) 0.16749(19) 0.0909(5) 0.0788(19) Uani d . 1 1 . .
    H H23 0.1596 0.1463 0.0299 0.095 Uiso calc R 1 1 . .
    C C24 0.1635(7) 0.2129(2) 0.1072(6) 0.105(2) Uani d . 1 1 . .
    H H24 0.0756 0.2228 0.0545 0.126 Uiso calc R 1 1 . .
    C C25 0.2377(7) 0.2438(2) 0.1973(6) 0.093(2) Uani d . 1 1 . .
    H H25 0.2009 0.2739 0.2075 0.112 Uiso calc R 1 1 . .
    C C26 0.3668(7) 0.2296(2) 0.2725(5) 0.0803(18) Uani d . 1 1 . .
    H H26 0.4192 0.2503 0.3350 0.096 Uiso calc R 1 1 . .
    C C27 0.4214(5) 0.18466(19) 0.2569(4) 0.0612(14) Uani d . 1 1 . .
    H H27 0.5102 0.1754 0.3085 0.073 Uiso calc R 1 1 . .
    C C28 0.0718(5) 0.11558(16) 0.2958(4) 0.0424(11) Uani d . 1 1 . .
    H H28 -0.0033 0.1230 0.2260 0.051 Uiso calc R 1 1 . .
    C C29 0.1269(5) 0.15552(17) 0.3740(4) 0.0534(13) Uani d . 1 1 . .
    H H29 0.0896 0.1886 0.3566 0.064 Uiso calc R 1 1 . .
    C C30 0.2360(5) 0.14519(18) 0.4762(4) 0.0502(13) Uani d . 1 1 . .
    H H30 0.2738 0.1713 0.5298 0.060 Uiso calc R 1 1 . .
    C C31 0.4063(5) 0.08146(19) 0.6069(4) 0.0457(12) Uani d . 1 1 . .
    H H31 0.4490 0.1067 0.6619 0.055 Uiso calc R 1 1 . .
    C C32 0.4537(5) 0.03306(19) 0.6286(4) 0.0442(12) Uani d . 1 1 . .
    H H32 0.5291 0.0254 0.6980 0.053 Uiso calc R 1 1 . .
    C C33 0.4339(4) -0.05845(18) 0.5669(4) 0.0424(11) Uani d . 1 1 . .
    H H33 0.5067 -0.0682 0.6360 0.051 Uiso calc R 1 1 . .
    C C34 0.3696(4) -0.09424(18) 0.4848(4) 0.0434(12) Uani d . 1 1 . .
    H H34 0.3963 -0.1288 0.4978 0.052 Uiso calc R 1 1 . .
    C C35 0.2631(4) -0.07870(16) 0.3806(3) 0.0367(11) Uani d . 1 1 . .
    H H35 0.2211 -0.1036 0.3247 0.044 Uiso calc R 1 1 . .
    C C36 0.2919(4) 0.09550(17) 0.5014(4) 0.0378(11) Uani d . 1 1 . .
    C C37 0.2292(4) 0.05749(15) 0.4173(3) 0.0311(10) Uani d . 1 1 . .
    C C38 0.2803(4) 0.00542(15) 0.4403(3) 0.0303(9) Uani d . 1 1 . .
    C C39 0.3908(4) -0.00710(17) 0.5475(4) 0.0366(10) Uani d . 1 1 . .
    O O5 0.0824(3) -0.07015(10) -0.0636(2) 0.0376(7) Uani d . 1 1 . .
loop_
    _atom_site_aniso_label
    _atom_site_aniso_U_11
    _atom_site_aniso_U_22
    _atom_site_aniso_U_33
    _atom_site_aniso_U_12
    _atom_site_aniso_U_13
    _atom_site_aniso_U_23
    Tb1 0.02532(12) 0.02833(12) 0.02071(12) 0.00011(9) 0.00815(9) 0.00056(10)
    O1 0.0371(19) 0.0346(17) 0.0387(19) -0.0005(14) 0.0166(16) 0.0042(14)
    O2 0.051(2) 0.0367(19) 0.049(2) -0.0009(14) 0.0305(18) 0.0037(14)
    O3 0.055(2) 0.046(2) 0.040(2) -0.0106(17) 0.0126(19) 0.0089(16)
    O4 0.0406(19) 0.0335(16) 0.0256(17) 0.0054(13) 0.0142(15) 0.0005(13)
    O6 0.049(2) 0.050(2) 0.054(2) 0.0101(16) 0.017(2) 0.0100(17)
    O7 0.0324(18) 0.0422(18) 0.0273(17) -0.0068(13) 0.0116(15) -0.0016(14)
    O8 0.0284(17) 0.0365(17) 0.0211(16) -0.0065(13) 0.0036(15) -0.0003(13)
    O9 0.0315(18) 0.0368(18) 0.048(2) -0.0069(14) 0.0129(16) -0.0010(15)
    N1 0.032(2) 0.034(2) 0.030(2) 0.0013(16) 0.0137(19) -0.0011(17)
    N2 0.034(2) 0.037(2) 0.022(2) 0.0028(17) 0.0103(18) 0.0033(17)
    C1 0.030(3) 0.044(3) 0.023(3) -0.004(2) 0.006(2) 0.004(2)
    C2 0.040(3) 0.048(3) 0.037(3) -0.005(2) 0.017(3) 0.010(2)
    C3 0.043(3) 0.090(4) 0.050(3) -0.026(3) 0.012(3) 0.017(3)
    C4 0.042(3) 0.054(3) 0.036(3) -0.003(2) 0.020(3) 0.012(3)
    C5 0.058(3) 0.056(3) 0.046(3) 0.001(3) 0.026(3) -0.002(3)
    C6 0.062(4) 0.073(4) 0.046(4) -0.011(3) 0.023(3) -0.020(3)
    C7 0.051(4) 0.114(5) 0.041(4) 0.000(4) 0.022(3) 0.013(4)
    C8 0.053(4) 0.080(4) 0.062(4) 0.014(3) 0.024(3) 0.035(3)
    C9 0.057(4) 0.051(3) 0.051(4) -0.004(3) 0.021(3) 0.012(3)
    C10 0.028(3) 0.031(2) 0.033(3) 0.0001(19) 0.010(2) 0.002(2)
    C11 0.040(3) 0.037(3) 0.032(3) 0.013(2) 0.009(2) 0.001(2)
    C12 0.048(3) 0.067(4) 0.063(4) 0.019(3) 0.030(3) 0.005(3)
    C13 0.069(4) 0.027(3) 0.052(3) 0.008(2) 0.031(3) 0.006(2)
    C14 0.073(4) 0.041(3) 0.066(4) 0.005(3) 0.015(4) 0.007(3)
    C15 0.132(7) 0.062(4) 0.048(4) 0.001(5) 0.015(5) 0.021(3)
    C16 0.188(9) 0.059(4) 0.099(6) -0.001(6) 0.093(7) 0.011(4)
    C17 0.110(6) 0.048(4) 0.116(6) -0.004(4) 0.078(5) -0.003(4)
    C18 0.069(4) 0.043(3) 0.058(4) 0.004(3) 0.032(3) 0.003(3)
    C19 0.027(3) 0.024(2) 0.032(3) 0.0024(18) 0.012(2) -0.003(2)
    C20 0.030(3) 0.039(3) 0.030(3) -0.002(2) 0.011(2) -0.001(2)
    C21 0.046(3) 0.061(3) 0.053(3) 0.000(2) 0.029(3) -0.002(3)
    C22 0.036(3) 0.028(2) 0.054(3) 0.000(2) 0.017(3) -0.001(2)
    C23 0.053(4) 0.040(3) 0.093(5) 0.011(3) 0.001(4) -0.012(3)
    C24 0.074(5) 0.057(4) 0.124(6) 0.017(3) 0.007(4) -0.019(4)
    C25 0.092(5) 0.046(4) 0.111(6) 0.015(4) 0.029(5) -0.020(4)
    C26 0.084(5) 0.059(4) 0.069(4) -0.012(3) 0.018(4) -0.023(3)
    C27 0.055(4) 0.053(3) 0.055(4) -0.002(3) 0.014(3) -0.002(3)
    C28 0.046(3) 0.040(3) 0.031(3) 0.005(2) 0.013(2) -0.003(2)
    C29 0.065(4) 0.037(3) 0.052(3) 0.005(2) 0.025(3) -0.008(3)
    C30 0.055(3) 0.046(3) 0.042(3) -0.011(3) 0.020(3) -0.017(3)
    C31 0.043(3) 0.065(3) 0.024(3) -0.019(3) 0.013(2) -0.019(2)
    C32 0.041(3) 0.056(3) 0.024(3) -0.006(2) 0.008(2) -0.002(2)
    C33 0.037(3) 0.055(3) 0.023(3) 0.001(2) 0.007(2) 0.009(2)
    C34 0.046(3) 0.046(3) 0.033(3) 0.016(2) 0.016(3) 0.013(2)
    C35 0.042(3) 0.037(3) 0.025(3) -0.001(2) 0.013(2) -0.001(2)
    C36 0.038(3) 0.045(3) 0.028(3) -0.011(2) 0.015(2) -0.010(2)
    C37 0.030(3) 0.038(2) 0.027(3) -0.005(2) 0.015(2) -0.002(2)
    C38 0.029(2) 0.040(2) 0.025(2) -0.002(2) 0.016(2) 0.004(2)
    C39 0.029(3) 0.052(3) 0.027(2) -0.002(2) 0.012(2) 0.005(2)
    O5 0.0440(19) 0.0365(17) 0.0244(17) 0.0084(14) 0.0116(15) 0.0010(14)
_geom_special_details
;
All e.s.d.'s (except the e.s.d. in the dihedral angle between two l.s. planes)
are estimated using the full covariance matrix. The cell e.s.d.'s are taken
into account individually in the estimation of e.s.d.'s in distances, angles
and torsion angles; correlations between e.s.d.'s in cell parameters are only
used when they are defined by crystal symmetry. An approximate (isotropic)
treatment of cell e.s.d.'s is used for estimating e.s.d.'s involving l.s.
planes.
;
loop_
    _geom_bond_atom_site_label_1
    _geom_bond_atom_site_label_2
    _geom_bond_site_symmetry_2
    _geom_bond_distance
    _geom_bond_publ_flag
    Tb1 O8 3 2.336(3) y
    Tb1 O5 3 2.344(3) y
    Tb1 O4 . 2.381(3) y
    Tb1 O2 . 2.422(3) y
    Tb1 O7 . 2.457(3) y
    Tb1 O1 . 2.475(3) y
    Tb1 N2 . 2.525(3) y
    Tb1 N1 . 2.606(3) y
    Tb1 O8 . 2.623(2) y
    Tb1 C1 . 2.787(4) ?
    Tb1 C19 . 2.896(4) ?
    Tb1 Tb1 3 3.9935(4) ?
    O1 C1 . 1.246(5) ?
    O2 C1 . 1.261(5) ?
    O3 C4 . 1.375(5) ?
    O3 C2 . 1.418(5) ?
    O4 C10 . 1.252(4) ?
    O6 C13 . 1.387(5) ?
    O6 C11 . 1.412(5) ?
    O7 C19 . 1.237(4) ?
    O8 C19 . 1.264(4) ?
    O8 Tb1 3 2.336(3) ?
    O9 C22 . 1.370(5) ?
    O9 C20 . 1.421(4) ?
    N1 C28 . 1.319(5) ?
    N1 C37 . 1.363(5) ?
    N2 C35 . 1.325(5) ?
    N2 C38 . 1.363(5) ?
    C1 C2 . 1.530(5) ?
    C2 C3 . 1.517(6) ?
    C2 H2 . 0.9800 ?
    C3 H3A . 0.9600 ?
    C3 H3B . 0.9600 ?
    C3 H3C . 0.9600 ?
    C4 C5 . 1.377(6) ?
    C4 C9 . 1.380(6) ?
    C5 C6 . 1.390(6) ?
    C5 H5 . 0.9300 ?
    C6 C7 . 1.359(7) ?
    C6 H6 . 0.9300 ?
    C7 C8 . 1.377(7) ?
    C7 H7 . 0.9300 ?
    C8 C9 . 1.377(6) ?
    C8 H8 . 0.9300 ?
    C9 H9 . 0.9300 ?
    C10 O5 . 1.262(4) ?
    C10 C11 . 1.524(5) ?
    C11 C12 . 1.516(6) ?
    C11 H11 . 0.9800 ?
    C12 H12A . 0.9600 ?
    C12 H12B . 0.9600 ?
    C12 H12C . 0.9600 ?
    C13 C18 . 1.363(6) ?
    C13 C14 . 1.388(7) ?
    C14 C15 . 1.381(8) ?
    C14 H14 . 0.9300 ?
    C15 C16 . 1.346(9) ?
    C15 H15 . 0.9300 ?
    C16 C17 . 1.364(8) ?
    C16 H16 . 0.9300 ?
    C17 C18 . 1.362(7) ?
    C17 H17 . 0.9300 ?
    C18 H18 . 0.9300 ?
    C19 C20 . 1.521(5) ?
    C20 C21 . 1.519(5) ?
    C20 H20 . 0.9800 ?
    C21 H21A . 0.9600 ?
    C21 H21B . 0.9600 ?
    C21 H21C . 0.9600 ?
    C22 C23 . 1.363(6) ?
    C22 C27 . 1.371(6) ?
    C23 C24 . 1.376(7) ?
    C23 H23 . 0.9300 ?
    C24 C25 . 1.355(7) ?
    C24 H24 . 0.9300 ?
    C25 C26 . 1.358(7) ?
    C25 H25 . 0.9300 ?
    C26 C27 . 1.387(7) ?
    C26 H26 . 0.9300 ?
    C27 H27 . 0.9300 ?
    C28 C29 . 1.393(6) ?
    C28 H28 . 0.9300 ?
    C29 C30 . 1.356(6) ?
    C29 H29 . 0.9300 ?
    C30 C36 . 1.397(6) ?
    C30 H30 . 0.9300 ?
    C31 C32 . 1.334(6) ?
    C31 C36 . 1.428(6) ?
    C31 H31 . 0.9300 ?
    C32 C39 . 1.426(6) ?
    C32 H32 . 0.9300 ?
    C33 C34 . 1.355(6) ?
    C33 C39 . 1.392(6) ?
    C33 H33 . 0.9300 ?
    C34 C35 . 1.394(5) ?
    C34 H34 . 0.9300 ?
    C35 H35 . 0.9300 ?
    C36 C37 . 1.409(5) ?
    C37 C38 . 1.436(5) ?
    C38 C39 . 1.414(6) ?
    O5 Tb1 3 2.344(3) ?
loop_
    _geom_angle_atom_site_label_1
    _geom_angle_atom_site_label_2
    _geom_angle_atom_site_label_3
    _geom_angle_site_symmetry_1
    _geom_angle_site_symmetry_3
    _geom_angle
    _geom_angle_publ_flag
    O8 Tb1 O5 3 3 73.53(9) ?
    O8 Tb1 O4 3 . 78.03(9) ?
    O5 Tb1 O4 3 . 134.94(9) ?
    O8 Tb1 O2 3 . 88.12(9) ?
    O5 Tb1 O2 3 . 84.17(9) ?
    O4 Tb1 O2 . . 129.28(9) ?
    O8 Tb1 O7 3 . 123.42(9) ?
    O5 Tb1 O7 3 . 90.70(9) ?
    O4 Tb1 O7 . . 76.66(9) ?
    O2 Tb1 O7 . . 145.12(9) ?
    O8 Tb1 O1 3 . 76.59(9) ?
    O5 Tb1 O1 3 . 128.11(9) ?
    O4 Tb1 O1 . . 76.04(9) ?
    O2 Tb1 O1 . . 53.26(9) ?
    O7 Tb1 O1 . . 141.13(9) ?
    O8 Tb1 N2 3 . 145.04(10) ?
    O5 Tb1 N2 3 . 139.61(10) ?
    O4 Tb1 N2 . . 79.43(9) ?
    O2 Tb1 N2 . . 85.83(10) ?
    O7 Tb1 N2 . . 75.96(10) ?
    O1 Tb1 N2 . . 72.25(10) ?
    O8 Tb1 N1 3 . 147.14(10) ?
    O5 Tb1 N1 3 . 75.70(10) ?
    O4 Tb1 N1 . . 133.55(10) ?
    O2 Tb1 N1 . . 77.51(10) ?
    O7 Tb1 N1 . . 67.82(9) ?
    O1 Tb1 N1 . . 115.16(9) ?
    N2 Tb1 N1 . . 63.94(10) ?
    O8 Tb1 O8 3 . 72.87(10) ?
    O5 Tb1 O8 3 . 69.72(9) ?
    O4 Tb1 O8 . . 68.89(8) ?
    O2 Tb1 O8 . . 151.00(10) ?
    O7 Tb1 O8 . . 50.91(8) ?
    O1 Tb1 O8 . . 137.20(9) ?
    N2 Tb1 O8 . . 122.24(9) ?
    N1 Tb1 O8 . . 106.74(9) ?
    O8 Tb1 C1 3 . 83.55(10) ?
    O5 Tb1 C1 3 . 108.06(11) ?
    O4 Tb1 C1 . . 102.55(11) ?
    O2 Tb1 C1 . . 26.86(10) ?
    O7 Tb1 C1 . . 151.27(10) ?
    O1 Tb1 C1 . . 26.56(10) ?
    N2 Tb1 C1 . . 75.69(11) ?
    N1 Tb1 C1 . . 95.31(11) ?
    O8 Tb1 C1 . . 156.04(10) ?
    O8 Tb1 C19 3 . 98.59(11) ?
    O5 Tb1 C19 3 . 79.34(10) ?
    O4 Tb1 C19 . . 71.15(9) ?
    O2 Tb1 C19 . . 159.56(10) ?
    O7 Tb1 C19 . . 25.05(9) ?
    O1 Tb1 C19 . . 147.09(10) ?
    N2 Tb1 C19 . . 98.96(11) ?
    N1 Tb1 C19 . . 86.73(10) ?
    O8 Tb1 C19 . . 25.87(9) ?
    C1 Tb1 C19 . . 172.60(12) ?
    O8 Tb1 Tb1 3 3 38.89(6) ?
    O5 Tb1 Tb1 3 3 66.82(6) ?
    O4 Tb1 Tb1 . 3 69.02(6) ?
    O2 Tb1 Tb1 . 3 123.73(7) ?
    O7 Tb1 Tb1 . 3 84.72(6) ?
    O1 Tb1 Tb1 . 3 110.26(6) ?
    N2 Tb1 Tb1 . 3 146.08(7) ?
    N1 Tb1 Tb1 . 3 132.89(7) ?
    O8 Tb1 Tb1 . 3 33.99(6) ?
    C1 Tb1 Tb1 . 3 122.32(8) ?
    C19 Tb1 Tb1 . 3 59.75(9) ?
    C1 O1 Tb1 . . 90.8(2) ?
    C1 O2 Tb1 . . 92.9(2) ?
    C4 O3 C2 . . 118.1(3) ?
    C10 O4 Tb1 . . 134.8(3) ?
    C13 O6 C11 . . 118.8(4) ?
    C19 O7 Tb1 . . 97.8(2) ?
    C19 O8 Tb1 . 3 162.5(3) ?
    C19 O8 Tb1 . . 89.2(2) ?
    Tb1 O8 Tb1 3 . 107.13(10) ?
    C22 O9 C20 . . 117.5(3) ?
    C28 N1 C37 . . 117.4(4) ?
    C28 N1 Tb1 . . 124.2(3) ?
    C37 N1 Tb1 . . 117.5(2) ?
    C35 N2 C38 . . 117.3(4) ?
    C35 N2 Tb1 . . 121.7(3) ?
    C38 N2 Tb1 . . 120.5(3) ?
    O1 C1 O2 . . 122.2(4) ?
    O1 C1 C2 . . 119.6(4) ?
    O2 C1 C2 . . 118.1(4) ?
    O1 C1 Tb1 . . 62.6(2) ?
    O2 C1 Tb1 . . 60.2(2) ?
    C2 C1 Tb1 . . 173.7(3) ?
    O3 C2 C3 . . 105.1(4) ?
    O3 C2 C1 . . 111.8(4) ?
    C3 C2 C1 . . 109.9(3) ?
    O3 C2 H2 . . 110.0 ?
    C3 C2 H2 . . 110.0 ?
    C1 C2 H2 . . 110.0 ?
    C2 C3 H3A . . 109.5 ?
    C2 C3 H3B . . 109.5 ?
    H3A C3 H3B . . 109.5 ?
    C2 C3 H3C . . 109.5 ?
    H3A C3 H3C . . 109.5 ?
    H3B C3 H3C . . 109.5 ?
    O3 C4 C5 . . 125.2(4) ?
    O3 C4 C9 . . 114.2(4) ?
    C5 C4 C9 . . 120.5(5) ?
    C4 C5 C6 . . 118.7(5) ?
    C4 C5 H5 . . 120.7 ?
    C6 C5 H5 . . 120.7 ?
    C7 C6 C5 . . 121.4(5) ?
    C7 C6 H6 . . 119.3 ?
    C5 C6 H6 . . 119.3 ?
    C6 C7 C8 . . 119.3(5) ?
    C6 C7 H7 . . 120.4 ?
    C8 C7 H7 . . 120.4 ?
    C9 C8 C7 . . 120.7(5) ?
    C9 C8 H8 . . 119.6 ?
    C7 C8 H8 . . 119.6 ?
    C8 C9 C4 . . 119.5(5) ?
    C8 C9 H9 . . 120.3 ?
    C4 C9 H9 . . 120.3 ?
    O4 C10 O5 . . 126.8(4) ?
    O4 C10 C11 . . 119.6(4) ?
    O5 C10 C11 . . 113.6(4) ?
    O6 C11 C12 . . 106.5(4) ?
    O6 C11 C10 . . 115.5(3) ?
    C12 C11 C10 . . 110.5(4) ?
    O6 C11 H11 . . 108.1 ?
    C12 C11 H11 . . 108.1 ?
    C10 C11 H11 . . 108.1 ?
    C11 C12 H12A . . 109.5 ?
    C11 C12 H12B . . 109.5 ?
    H12A C12 H12B . . 109.5 ?
    C11 C12 H12C . . 109.5 ?
    H12A C12 H12C . . 109.5 ?
    H12B C12 H12C . . 109.5 ?
    C18 C13 O6 . . 126.5(5) ?
    C18 C13 C14 . . 120.7(5) ?
    O6 C13 C14 . . 112.7(5) ?
    C15 C14 C13 . . 118.2(6) ?
    C15 C14 H14 . . 120.9 ?
    C13 C14 H14 . . 120.9 ?
    C16 C15 C14 . . 120.6(7) ?
    C16 C15 H15 . . 119.7 ?
    C14 C15 H15 . . 119.7 ?
    C15 C16 C17 . . 120.5(7) ?
    C15 C16 H16 . . 119.7 ?
    C17 C16 H16 . . 119.7 ?
    C18 C17 C16 . . 120.4(6) ?
    C18 C17 H17 . . 119.8 ?
    C16 C17 H17 . . 119.8 ?
    C17 C18 C13 . . 119.5(5) ?
    C17 C18 H18 . . 120.3 ?
    C13 C18 H18 . . 120.3 ?
    O7 C19 O8 . . 122.1(4) ?
    O7 C19 C20 . . 120.5(4) ?
    O8 C19 C20 . . 117.3(4) ?
    O7 C19 Tb1 . . 57.2(2) ?
    O8 C19 Tb1 . . 64.9(2) ?
    C20 C19 Tb1 . . 177.5(3) ?
    O9 C20 C21 . . 106.7(3) ?
    O9 C20 C19 . . 111.2(3) ?
    C21 C20 C19 . . 109.9(3) ?
    O9 C20 H20 . . 109.7 ?
    C21 C20 H20 . . 109.7 ?
    C19 C20 H20 . . 109.7 ?
    C20 C21 H21A . . 109.5 ?
    C20 C21 H21B . . 109.5 ?
    H21A C21 H21B . . 109.5 ?
    C20 C21 H21C . . 109.5 ?
    H21A C21 H21C . . 109.5 ?
    H21B C21 H21C . . 109.5 ?
    C23 C22 O9 . . 125.1(4) ?
    C23 C22 C27 . . 119.6(5) ?
    O9 C22 C27 . . 115.4(4) ?
    C22 C23 C24 . . 119.1(5) ?
    C22 C23 H23 . . 120.4 ?
    C24 C23 H23 . . 120.4 ?
    C25 C24 C23 . . 122.2(6) ?
    C25 C24 H24 . . 118.9 ?
    C23 C24 H24 . . 118.9 ?
    C24 C25 C26 . . 118.5(6) ?
    C24 C25 H25 . . 120.7 ?
    C26 C25 H25 . . 120.7 ?
    C25 C26 C27 . . 120.6(5) ?
    C25 C26 H26 . . 119.7 ?
    C27 C26 H26 . . 119.7 ?
    C22 C27 C26 . . 119.9(5) ?
    C22 C27 H27 . . 120.0 ?
    C26 C27 H27 . . 120.0 ?
    N1 C28 C29 . . 124.0(4) ?
    N1 C28 H28 . . 118.0 ?
    C29 C28 H28 . . 118.0 ?
    C30 C29 C28 . . 118.6(4) ?
    C30 C29 H29 . . 120.7 ?
    C28 C29 H29 . . 120.7 ?
    C29 C30 C36 . . 120.3(4) ?
    C29 C30 H30 . . 119.9 ?
    C36 C30 H30 . . 119.9 ?
    C32 C31 C36 . . 121.7(4) ?
    C32 C31 H31 . . 119.2 ?
    C36 C31 H31 . . 119.2 ?
    C31 C32 C39 . . 121.2(4) ?
    C31 C32 H32 . . 119.4 ?
    C39 C32 H32 . . 119.4 ?
    C34 C33 C39 . . 119.9(4) ?
    C34 C33 H33 . . 120.0 ?
    C39 C33 H33 . . 120.0 ?
    C33 C34 C35 . . 119.2(4) ?
    C33 C34 H34 . . 120.4 ?
    C35 C34 H34 . . 120.4 ?
    N2 C35 C34 . . 123.6(4) ?
    N2 C35 H35 . . 118.2 ?
    C34 C35 H35 . . 118.2 ?
    C30 C36 C37 . . 117.2(4) ?
    C30 C36 C31 . . 123.7(4) ?
    C37 C36 C31 . . 119.1(4) ?
    N1 C37 C36 . . 122.6(4) ?
    N1 C37 C38 . . 118.1(4) ?
    C36 C37 C38 . . 119.3(4) ?
    N2 C38 C39 . . 122.5(4) ?
    N2 C38 C37 . . 117.9(4) ?
    C39 C38 C37 . . 119.6(4) ?
    C33 C39 C38 . . 117.4(4) ?
    C33 C39 C32 . . 123.5(4) ?
    C38 C39 C32 . . 119.0(4) ?
    C10 O5 Tb1 . 3 139.8(2) ?
loop_
    _geom_torsion_atom_site_label_1
    _geom_torsion_atom_site_label_2
    _geom_torsion_atom_site_label_3
    _geom_torsion_atom_site_label_4
    _geom_torsion_site_symmetry_1
    _geom_torsion_site_symmetry_2
    _geom_torsion_site_symmetry_3
    _geom_torsion_site_symmetry_4
    _geom_torsion
    _geom_torsion_publ_flag
    O8 Tb1 O1 C1 3 . . . -102.6(2) ?
    O5 Tb1 O1 C1 3 . . . -46.5(3) ?
    O4 Tb1 O1 C1 . . . . 176.6(2) ?
    O2 Tb1 O1 C1 . . . . -4.8(2) ?
    O7 Tb1 O1 C1 . . . . 130.0(2) ?
    N2 Tb1 O1 C1 . . . . 93.4(2) ?
    N1 Tb1 O1 C1 . . . . 44.7(3) ?
    O8 Tb1 O1 C1 . . . . -148.0(2) ?
    C19 Tb1 O1 C1 . . . . 172.3(2) ?
    Tb1 Tb1 O1 C1 3 . . . -122.4(2) ?
    O8 Tb1 O2 C1 3 . . . 79.4(2) ?
    O5 Tb1 O2 C1 3 . . . 153.0(3) ?
    O4 Tb1 O2 C1 . . . . 6.6(3) ?
    O7 Tb1 O2 C1 . . . . -124.1(2) ?
    O1 Tb1 O2 C1 . . . . 4.8(2) ?
    N2 Tb1 O2 C1 . . . . -66.1(2) ?
    N1 Tb1 O2 C1 . . . . -130.4(3) ?
    O8 Tb1 O2 C1 . . . . 127.6(3) ?
    C19 Tb1 O2 C1 . . . . -170.7(3) ?
    Tb1 Tb1 O2 C1 3 . . . 96.0(2) ?
    O8 Tb1 O4 C10 3 . . . 26.0(3) ?
    O5 Tb1 O4 C10 3 . . . -25.6(4) ?
    O2 Tb1 O4 C10 . . . . 103.5(4) ?
    O7 Tb1 O4 C10 . . . . -103.0(4) ?
    O1 Tb1 O4 C10 . . . . 105.0(4) ?
    N2 Tb1 O4 C10 . . . . 179.1(4) ?
    N1 Tb1 O4 C10 . . . . -143.5(3) ?
    O8 Tb1 O4 C10 . . . . -50.1(3) ?
    C1 Tb1 O4 C10 . . . . 106.5(4) ?
    C19 Tb1 O4 C10 . . . . -77.5(4) ?
    Tb1 Tb1 O4 C10 3 . . . -13.6(3) ?
    O8 Tb1 O7 C19 3 . . . 8.2(3) ?
    O5 Tb1 O7 C19 3 . . . -62.4(2) ?
    O4 Tb1 O7 C19 . . . . 73.9(2) ?
    O2 Tb1 O7 C19 . . . . -143.2(2) ?
    O1 Tb1 O7 C19 . . . . 120.3(2) ?
    N2 Tb1 O7 C19 . . . . 156.1(2) ?
    N1 Tb1 O7 C19 . . . . -136.6(2) ?
    O8 Tb1 O7 C19 . . . . 0.4(2) ?
    C1 Tb1 O7 C19 . . . . 165.8(3) ?
    Tb1 Tb1 O7 C19 3 . . . 4.3(2) ?
    O8 Tb1 O8 C19 3 . . . -173.6(3) ?
    O5 Tb1 O8 C19 3 . . . 108.1(2) ?
    O4 Tb1 O8 C19 . . . . -90.1(2) ?
    O2 Tb1 O8 C19 . . . . 135.2(2) ?
    O7 Tb1 O8 C19 . . . . -0.4(2) ?
    O1 Tb1 O8 C19 . . . . -127.2(2) ?
    N2 Tb1 O8 C19 . . . . -28.6(2) ?
    N1 Tb1 O8 C19 . . . . 40.8(2) ?
    C1 Tb1 O8 C19 . . . . -163.0(3) ?
    Tb1 Tb1 O8 C19 3 . . . -173.6(3) ?
    O8 Tb1 O8 Tb1 3 . . 3 0.0 ?
    O5 Tb1 O8 Tb1 3 . . 3 -78.33(11) ?
    O4 Tb1 O8 Tb1 . . . 3 83.47(11) ?
    O2 Tb1 O8 Tb1 . . . 3 -51.2(2) ?
    O7 Tb1 O8 Tb1 . . . 3 173.19(16) ?
    O1 Tb1 O8 Tb1 . . . 3 46.38(17) ?
    N2 Tb1 O8 Tb1 . . . 3 145.04(11) ?
    N1 Tb1 O8 Tb1 . . . 3 -145.60(11) ?
    C1 Tb1 O8 Tb1 . . . 3 10.6(3) ?
    C19 Tb1 O8 Tb1 . . . 3 173.6(3) ?
    O8 Tb1 N1 C28 3 . . . -21.7(4) ?
    O5 Tb1 N1 C28 3 . . . -0.8(3) ?
    O4 Tb1 N1 C28 . . . . 139.0(3) ?
    O2 Tb1 N1 C28 . . . . -87.9(3) ?
    O7 Tb1 N1 C28 . . . . 96.0(3) ?
    O1 Tb1 N1 C28 . . . . -126.5(3) ?
    N2 Tb1 N1 C28 . . . . -179.3(3) ?
    O8 Tb1 N1 C28 . . . . 62.5(3) ?
    C1 Tb1 N1 C28 . . . . -108.1(3) ?
    C19 Tb1 N1 C28 . . . . 79.0(3) ?
    Tb1 Tb1 N1 C28 3 . . . 36.9(4) ?
    O8 Tb1 N1 C37 3 . . . 169.4(2) ?
    O5 Tb1 N1 C37 3 . . . -169.6(3) ?
    O4 Tb1 N1 C37 . . . . -29.9(3) ?
    O2 Tb1 N1 C37 . . . . 103.3(3) ?
    O7 Tb1 N1 C37 . . . . -72.9(3) ?
    O1 Tb1 N1 C37 . . . . 64.6(3) ?
    N2 Tb1 N1 C37 . . . . 11.8(2) ?
    O8 Tb1 N1 C37 . . . . -106.4(3) ?
    C1 Tb1 N1 C37 . . . . 83.0(3) ?
    C19 Tb1 N1 C37 . . . . -89.8(3) ?
    Tb1 Tb1 N1 C37 3 . . . -131.9(2) ?
    O8 Tb1 N2 C35 3 . . . 17.8(4) ?
    O5 Tb1 N2 C35 3 . . . 174.5(3) ?
    O4 Tb1 N2 C35 . . . . -32.7(3) ?
    O2 Tb1 N2 C35 . . . . 98.5(3) ?
    O7 Tb1 N2 C35 . . . . -111.5(3) ?
    O1 Tb1 N2 C35 . . . . 45.8(3) ?
    N1 Tb1 N2 C35 . . . . 176.6(3) ?
    O8 Tb1 N2 C35 . . . . -89.3(3) ?
    C1 Tb1 N2 C35 . . . . 73.3(3) ?
    C19 Tb1 N2 C35 . . . . -101.5(3) ?
    Tb1 Tb1 N2 C35 3 . . . -54.3(4) ?
    O8 Tb1 N2 C38 3 . . . -170.1(2) ?
    O5 Tb1 N2 C38 3 . . . -13.5(3) ?
    O4 Tb1 N2 C38 . . . . 139.3(3) ?
    O2 Tb1 N2 C38 . . . . -89.4(3) ?
    O7 Tb1 N2 C38 . . . . 60.6(3) ?
    O1 Tb1 N2 C38 . . . . -142.1(3) ?
    N1 Tb1 N2 C38 . . . . -11.3(2) ?
    O8 Tb1 N2 C38 . . . . 82.8(3) ?
    C1 Tb1 N2 C38 . . . . -114.7(3) ?
    C19 Tb1 N2 C38 . . . . 70.6(3) ?
    Tb1 Tb1 N2 C38 3 . . . 117.8(2) ?
    Tb1 O1 C1 O2 . . . . 8.8(4) ?
    Tb1 O1 C1 C2 . . . . -173.3(3) ?
    Tb1 O2 C1 O1 . . . . -9.0(4) ?
    Tb1 O2 C1 C2 . . . . 173.1(3) ?
    O8 Tb1 C1 O1 3 . . . 72.8(2) ?
    O5 Tb1 C1 O1 3 . . . 143.1(2) ?
    O4 Tb1 C1 O1 . . . . -3.4(2) ?
    O2 Tb1 C1 O1 . . . . 171.4(4) ?
    O7 Tb1 C1 O1 . . . . -88.5(3) ?
    N2 Tb1 C1 O1 . . . . -78.9(2) ?
    N1 Tb1 C1 O1 . . . . -140.2(2) ?
    O8 Tb1 C1 O1 . . . . 62.6(4) ?
    Tb1 Tb1 C1 O1 3 . . . 69.6(2) ?
    O8 Tb1 C1 O2 3 . . . -98.6(2) ?
    O5 Tb1 C1 O2 3 . . . -28.3(3) ?
    O4 Tb1 C1 O2 . . . . -174.8(2) ?
    O7 Tb1 C1 O2 . . . . 100.1(3) ?
    O1 Tb1 C1 O2 . . . . -171.4(4) ?
    N2 Tb1 C1 O2 . . . . 109.7(3) ?
    N1 Tb1 C1 O2 . . . . 48.3(3) ?
    O8 Tb1 C1 O2 . . . . -108.9(3) ?
    Tb1 Tb1 C1 O2 3 . . . -101.8(2) ?
    C4 O3 C2 C3 . . . . -163.7(4) ?
    C4 O3 C2 C1 . . . . 77.1(5) ?
    O1 C1 C2 O3 . . . . 34.8(5) ?
    O2 C1 C2 O3 . . . . -147.2(4) ?
    O1 C1 C2 C3 . . . . -81.4(5) ?
    O2 C1 C2 C3 . . . . 96.6(5) ?
    C2 O3 C4 C5 . . . . 3.5(6) ?
    C2 O3 C4 C9 . . . . -179.0(4) ?
    O3 C4 C5 C6 . . . . 175.6(4) ?
    C9 C4 C5 C6 . . . . -1.7(7) ?
    C4 C5 C6 C7 . . . . 1.0(7) ?
    C5 C6 C7 C8 . . . . 0.3(8) ?
    C6 C7 C8 C9 . . . . -1.1(8) ?
    C7 C8 C9 C4 . . . . 0.5(7) ?
    O3 C4 C9 C8 . . . . -176.6(4) ?
    C5 C4 C9 C8 . . . . 0.9(7) ?
    Tb1 O4 C10 O5 . . . . 9.0(6) ?
    Tb1 O4 C10 C11 . . . . -170.0(3) ?
    C13 O6 C11 C12 . . . . -155.5(4) ?
    C13 O6 C11 C10 . . . . 81.4(5) ?
    O4 C10 C11 O6 . . . . -3.8(6) ?
    O5 C10 C11 O6 . . . . 177.1(3) ?
    O4 C10 C11 C12 . . . . -124.7(4) ?
    O5 C10 C11 C12 . . . . 56.2(5) ?
    C11 O6 C13 C18 . . . . -22.1(7) ?
    C11 O6 C13 C14 . . . . 162.3(4) ?
    C18 C13 C14 C15 . . . . 0.3(8) ?
    O6 C13 C14 C15 . . . . 176.2(5) ?
    C13 C14 C15 C16 . . . . -0.2(10) ?
    C14 C15 C16 C17 . . . . -0.1(11) ?
    C15 C16 C17 C18 . . . . 0.2(10) ?
    C16 C17 C18 C13 . . . . -0.1(8) ?
    O6 C13 C18 C17 . . . . -175.4(4) ?
    C14 C13 C18 C17 . . . . -0.1(7) ?
    Tb1 O7 C19 O8 . . . . -0.8(4) ?
    Tb1 O7 C19 C20 . . . . -178.8(3) ?
    Tb1 O8 C19 O7 3 . . . -158.5(6) ?
    Tb1 O8 C19 O7 . . . . 0.8(4) ?
    Tb1 O8 C19 C20 3 . . . 19.5(10) ?
    Tb1 O8 C19 C20 . . . . 178.8(3) ?
    Tb1 O8 C19 Tb1 3 . . . -159.3(9) ?
    O8 Tb1 C19 O7 3 . . . -173.1(2) ?
    O5 Tb1 C19 O7 3 . . . 115.6(2) ?
    O4 Tb1 C19 O7 . . . . -98.9(2) ?
    O2 Tb1 C19 O7 . . . . 78.9(4) ?
    O1 Tb1 C19 O7 . . . . -94.5(3) ?
    N2 Tb1 C19 O7 . . . . -23.4(2) ?
    N1 Tb1 C19 O7 . . . . 39.6(2) ?
    O8 Tb1 C19 O7 . . . . -179.2(4) ?
    Tb1 Tb1 C19 O7 3 . . . -175.1(2) ?
    O8 Tb1 C19 O8 3 . . . 6.2(3) ?
    O5 Tb1 C19 O8 3 . . . -65.1(2) ?
    O4 Tb1 C19 O8 . . . . 80.3(2) ?
    O2 Tb1 C19 O8 . . . . -101.9(4) ?
    O7 Tb1 C19 O8 . . . . 179.2(4) ?
    O1 Tb1 C19 O8 . . . . 84.7(3) ?
    N2 Tb1 C19 O8 . . . . 155.8(2) ?
    N1 Tb1 C19 O8 . . . . -141.2(2) ?
    Tb1 Tb1 C19 O8 3 . . . 4.13(17) ?
    C22 O9 C20 C21 . . . . 173.4(3) ?
    C22 O9 C20 C19 . . . . -66.8(4) ?
    O7 C19 C20 O9 . . . . -30.5(5) ?
    O8 C19 C20 O9 . . . . 151.5(3) ?
    O7 C19 C20 C21 . . . . 87.4(4) ?
    O8 C19 C20 C21 . . . . -90.6(4) ?
    C20 O9 C22 C23 . . . . -9.0(7) ?
    C20 O9 C22 C27 . . . . 170.6(4) ?
    O9 C22 C23 C24 . . . . -178.2(5) ?
    C27 C22 C23 C24 . . . . 2.2(9) ?
    C22 C23 C24 C25 . . . . -2.6(11) ?
    C23 C24 C25 C26 . . . . 1.4(11) ?
    C24 C25 C26 C27 . . . . 0.2(10) ?
    C23 C22 C27 C26 . . . . -0.7(8) ?
    O9 C22 C27 C26 . . . . 179.7(5) ?
    C25 C26 C27 C22 . . . . -0.5(9) ?
    C37 N1 C28 C29 . . . . 0.3(6) ?
    Tb1 N1 C28 C29 . . . . -168.6(3) ?
    N1 C28 C29 C30 . . . . -0.2(7) ?
    C28 C29 C30 C36 . . . . 0.5(7) ?
    C36 C31 C32 C39 . . . . -0.7(7) ?
    C39 C33 C34 C35 . . . . 1.7(6) ?
    C38 N2 C35 C34 . . . . -0.6(6) ?
    Tb1 N2 C35 C34 . . . . 171.7(3) ?
    C33 C34 C35 N2 . . . . -1.2(6) ?
    C29 C30 C36 C37 . . . . -0.7(6) ?
    C29 C30 C36 C31 . . . . -179.9(4) ?
    C32 C31 C36 C30 . . . . 177.8(4) ?
    C32 C31 C36 C37 . . . . -1.4(6) ?
    C28 N1 C37 C36 . . . . -0.6(5) ?
    Tb1 N1 C37 C36 . . . . 169.1(3) ?
    C28 N1 C37 C38 . . . . 178.4(3) ?
    Tb1 N1 C37 C38 . . . . -12.0(4) ?
    C30 C36 C37 N1 . . . . 0.8(6) ?
    C31 C36 C37 N1 . . . . 180.0(4) ?
    C30 C36 C37 C38 . . . . -178.1(4) ?
    C31 C36 C37 C38 . . . . 1.1(6) ?
    C35 N2 C38 C39 . . . . 1.9(5) ?
    Tb1 N2 C38 C39 . . . . -170.5(3) ?
    C35 N2 C38 C37 . . . . -177.4(3) ?
    Tb1 N2 C38 C37 . . . . 10.2(4) ?
    N1 C37 C38 N2 . . . . 1.6(5) ?
    C36 C37 C38 N2 . . . . -179.4(3) ?
    N1 C37 C38 C39 . . . . -177.7(3) ?
    C36 C37 C38 C39 . . . . 1.3(5) ?
    C34 C33 C39 C38 . . . . -0.5(6) ?
    C34 C33 C39 C32 . . . . -179.2(4) ?
    N2 C38 C39 C33 . . . . -1.3(6) ?
    C37 C38 C39 C33 . . . . 177.9(3) ?
    N2 C38 C39 C32 . . . . 177.4(3) ?
    C37 C38 C39 C32 . . . . -3.3(5) ?
    C31 C32 C39 C33 . . . . -178.3(4) ?
    C31 C32 C39 C38 . . . . 3.1(6) ?
    O4 C10 O5 Tb1 . . . 3 13.8(7) ?
    C11 C10 O5 Tb1 . . . 3 -167.1(3) ?
data_global
_journal_date_recd_electronic     2011-08-05
_journal_date_accepted     2011-08-08
_journal_name_full     'Acta Crystallographica, Section E'
_journal_year     2011
_journal_volume     67
_journal_issue      9
_journal_page_first     m1234
_journal_page_last     m1234
_journal_paper_category     QM
_journal_coeditor_code     HB6349
_publ_contact_author_name     'Guo-Liang Zhao'
_publ_contact_author_address
;
  College of Chemistry and Life Sciences,
  Zhejiang Normal University,
  Jinhua, Zhejiang 321004,
  People's Republic of China
  Zhejiang Normal University Xingzhi College,
  Jinhua, Zhejiang 321004,
  People's Republic of China
;
_publ_contact_author_email     'sky53@zjnu.cn'
_publ_contact_author_fax     '86-579-82282595'
_publ_contact_author_phone     '86-579-82283925'
_publ_section_title
;\
Tetrakis(\m-2-phenoxypropionato)-\k^3^<i>O</i>,<i>O</i>':<i>O</i>';\
\k^3^<i>O</i>:<i>O</i>,<i>O</i>';\k^4^<i>O</i>:<i>O</i>'-bis[(1,10-\
phenanthroline-\k^2^<i>N</i>,<i>N</i>')(2-phenoxypropionato-\k^2^<i>O</i>,\
<i>O</i>')terbium(III)]
;
loop_
    _publ_author_name
    _publ_author_address
    'Jin-Bei Shen'
;
College of Chemistry and Life Sciences,
Zhejiang Normal University,
Jinhua 321004, Zhejiang,
People's Republic of China
;
    'Jia-Lu Liu'
;
College of Chemistry and Life Sciences,
Zhejiang Normal University,
Jinhua 321004, Zhejiang,
People's Republic of China
;
    'Guo-Liang Zhao'
;
College of Chemistry and Life Sciences,
Zhejiang Normal University,
Jinhua, Zhejiang 321004,
People's Republic of China
and
Zhejiang Normal University Xingzhi College,
Jinhua, Zhejiang 321004,
People's Republic of China
;
