# Supplementary material for: Tetra­kis(μ-2-phen­oxy­propionato)-κ3 O,O′:O′;κ3 O:O,O′;κ4 O:O′-bis­[(1,10-phenanthroline-κ2 N,N′)(2-phen­oxy­propionato-κ2 O,O′)terbium(III)]
Source: Acta Crystallogr Sect E Struct Rep Online. 2011 Aug 11;67(Pt 9):m1234. doi: 10.1107/S1600536811032041 (PMC3200853; doi:10.1107/S1600536811032041)
Supplement: Supplementary file 2 [file e-67-m1234-Isup2.hkl]

# 
# h,k,l, Fc-squared, Fo-squared, sigma(Fo-squared) and status flag 
# 
data_I
_shelx_title ' j in P2(1)/n                New: P21/c' 
_shelx_refln_list_code          4 
_shelx_F_calc_maximum      346.68 
_exptl_crystal_F_000      1679.68 
_reflns_d_resolution_high  0.8409 
 
loop_ 
 _symmetry_equiv_pos_as_xyz 
 'x, y, z' 
 '-x, y+1/2, -z+1/2' 
 '-x, -y, -z' 
 'x, -y-1/2, z-1/2' 
 
_cell_length_a    11.4747 
_cell_length_b    25.8130 
_cell_length_c    13.8530 
_cell_angle_alpha  90.000 
_cell_angle_beta  120.585 
_cell_angle_gamma  90.000 
 
_shelx_F_squared_multiplier     1.000 
 
loop_ 
 _refln_index_h 
 _refln_index_k 
 _refln_index_l 
 _refln_F_squared_calc 
 _refln_F_squared_meas 
 _refln_F_squared_sigma 
 _refln_observed_status 
   1   0   0   120187.28   108733.66   3288.84 o 
   2   0   0      296.11      336.52     43.76 o 
   3   0   0     9774.71     9084.06    339.92 o 
   4   0   0       83.27      190.36     45.23 o 
   5   0   0      505.38      719.33     84.03 o 
   6   0   0     7392.56     7257.93    343.18 o 
   7   0   0     2831.00     2982.24    200.00 o 
   8   0   0     4533.83     3878.98    374.31 o 
   9   0   0     4477.28     5066.05    465.64 o 
  10   0   0     6804.74     7006.49    564.99 o 
  11   0   0     7174.88     7982.89    646.27 o 
   1   1   0      141.62       91.29     13.76 o 
   2   1   0      307.66      395.69     45.80 o 
   3   1   0      846.87      928.79     59.77 o 
   4   1   0      323.61      329.12     38.99 o 
   5   1   0      521.04      560.10     53.61 o 
   6   1   0      139.56      223.05     48.08 o 
   7   1   0      596.27      643.90     69.34 o 
   8   1   0        3.14        0.00     84.43 o 
   9   1   0       64.07       53.20    155.21 o 
  10   1   0      141.56      328.52    123.27 o 
  11   1   0       36.88      163.58    130.22 o 
   1   2   0    70581.84    72241.84   1013.98 o 
   2   2   0    49180.52    48907.95   1216.16 o 
   3   2   0     7833.91     7733.53    155.40 o 
   4   2   0     6970.61     6613.39    136.29 o 
   5   2   0        6.24       14.29     26.93 o 
   6   2   0     4941.23     4999.00    198.04 o 
   7   2   0     1255.78     1274.60     90.83 o 
   8   2   0     4936.53     4589.52    288.97 o 
   9   2   0     6436.44     6864.35    490.17 o 
  10   2   0     6703.74     7919.48    610.39 o 
  11   2   0     6020.83     6297.22    407.32 o 
   1   3   0     5575.23     5786.76    116.28 o 
   2   3   0      518.59      561.60     26.86 o 
   3   3   0     2189.96     2256.24     83.59 o 
   4   3   0     1151.11     1212.16     54.00 o 
   5   3   0      142.93      122.77     32.14 o 
   6   3   0     1790.41     2012.41    100.03 o 
   7   3   0     1171.68     1258.12     89.87 o 
   8   3   0       88.40      113.22    120.62 o 
   9   3   0      164.21      185.01    131.63 o 
  10   3   0      381.93      247.89    117.84 o 
  11   3   0      365.02      468.87    145.87 o 
   0   4   0    10653.80    11576.18    294.77 o 
   1   4   0    25997.77    26017.30    435.35 o 
   2   4   0    40914.64    39907.61    524.90 o 
   3   4   0     2832.70     2754.16     90.22 o 
   4   4   0     4608.37     4178.63    111.26 o 
   5   4   0      614.94      629.67     60.59 o 
   6   4   0     2301.93     2333.54    104.19 o 
   7   4   0     2668.50     2705.03    124.40 o 
   8   4   0     3045.30     2794.49    231.90 o 
   9   4   0     7252.27     6814.48    363.58 o 
  10   4   0     7123.61     6888.53    425.14 o 
  11   4   0     4293.77     4859.96    422.95 o 
   1   5   0     3119.06     3113.36    100.27 o 
   2   5   0     1266.89     1155.84     46.15 o 
   3   5   0     2989.05     3034.11     67.84 o 
   4   5   0       30.56        0.00     16.77 o 
   5   5   0       29.26        9.41     24.22 o 
   6   5   0     1004.05     1012.32     78.35 o 
   7   5   0      485.19      507.27     65.70 o 
   8   5   0      416.51      268.47    110.90 o 
   9   5   0       88.97      152.00    108.24 o 
  10   5   0      449.50      681.93    124.75 o 
  11   5   0       74.52      166.36    104.08 o 
   0   6   0    11375.41    10705.46    297.81 o 
   1   6   0    32519.86    32293.54    545.54 o 
   2   6   0    28358.13    26584.79    406.46 o 
   3   6   0    12064.00    11439.40    187.38 o 
   4   6   0     5635.64     5540.44    184.20 o 
   5   6   0      172.51       99.82     29.23 o 
   6   6   0     1413.44     1426.27     83.11 o 
   7   6   0     4147.21     4093.03    140.01 o 
   8   6   0     4449.78     4603.96    232.08 o 
   9   6   0     4165.90     4370.86    243.83 o 
  10   6   0     5008.13     4872.04    272.67 o 
  11   6   0     4526.34     5358.03    384.94 o 
   1   7   0      532.21      591.42     73.59 o 
   2   7   0       31.31       39.28     26.71 o 
   3   7   0     1583.15     1572.60     70.65 o 
   4   7   0     2017.73     2004.65     54.94 o 
   5   7   0      202.99      164.68     42.11 o 
   6   7   0     1082.57     1154.60     71.28 o 
   7   7   0     1498.11     1477.16    112.65 o 
   8   7   0     1144.17     1070.54    128.51 o 
   9   7   0      622.24      510.15    112.88 o 
  10   7   0      249.32      247.59    110.24 o 
  11   7   0       22.57      124.64    133.60 o 
   0   8   0    25642.95    24730.62    625.47 o 
   1   8   0    19405.32    18678.90    349.85 o 
   2   8   0    22187.51    22990.69    424.29 o 
   3   8   0    44893.06    45016.00    618.78 o 
   4   8   0     6866.43     6846.26    139.04 o 
   5   8   0      308.19      256.24     43.33 o 
   6   8   0      560.04      660.55    120.53 o 
   7   8   0     4326.59     4220.72    209.63 o 
   8   8   0     3909.98     3967.47    218.96 o 
   9   8   0     6424.70     6356.06    285.64 o 
  10   8   0     4184.41     4393.44    334.75 o 
  11   8   0     4463.44     4277.11    357.18 o 
   1   9   0     3096.53     3295.85    110.54 o 
   2   9   0     4982.85     5076.85    126.04 o 
   3   9   0      739.64      759.68     44.15 o 
   4   9   0      548.69      611.81     42.88 o 
   5   9   0      398.83      377.00     46.79 o 
   6   9   0     3725.10     3780.71    134.58 o 
   7   9   0     2898.93     3129.70    133.20 o 
   8   9   0      150.91      173.37     82.69 o 
   9   9   0      111.92      220.64    165.95 o 
  10   9   0      566.59      339.06    143.42 o 
  11   9   0      110.42      144.97    135.88 o 
   0  10   0    20743.14    20249.26    844.36 o 
   1  10   0    27033.51    26288.08    482.56 o 
   2  10   0    47583.52    47638.10    727.60 o 
   3  10   0    23618.88    24477.92    368.85 o 
   4  10   0      890.79      949.05     51.97 o 
   5  10   0      709.08      769.89     60.39 o 
   6  10   0       71.95        0.00     38.22 o 
   7  10   0      265.23      165.31     54.28 o 
   8  10   0     5447.89     5304.69    327.07 o 
   9  10   0    15459.69    15192.84    594.81 o 
  10  10   0     4033.44     4215.17    340.22 o 
  11  10   0     3648.21     3936.93    354.46 o 
   1  11   0      169.89      135.43     39.17 o 
   2  11   0      178.50      202.99     40.67 o 
   3  11   0     1510.98     1684.96     67.18 o 
   4  11   0      815.79      788.02     48.74 o 
   5  11   0      638.19      620.62     67.16 o 
   6  11   0     3753.86     3420.02    157.34 o 
   7  11   0       15.95        0.00     51.00 o 
   8  11   0      270.20      178.71    101.36 o 
   9  11   0      784.44      918.53    181.86 o 
  10  11   0      658.48      549.23    167.00 o 
   0  12   0    54299.52    55080.96   1331.41 o 
   1  12   0    36492.93    36209.36    652.38 o 
   2  12   0    15035.75    14166.95    272.36 o 
   3  12   0    12784.38    12563.35    256.96 o 
   4  12   0      825.21      770.10     52.55 o 
   5  12   0      156.72      124.40     46.71 o 
   6  12   0      135.65      125.85     52.71 o 
   7  12   0     1976.55     2179.08    148.83 o 
   8  12   0     6421.53     6280.65    364.13 o 
   9  12   0     9869.57     9461.58    458.50 o 
  10  12   0     4933.47     4692.29    365.22 o 
   1  13   0      108.98      159.09     43.77 o 
   2  13   0     2205.05     2513.37    100.73 o 
   3  13   0        8.56        0.00     31.74 o 
   4  13   0     1213.21     1157.17     63.46 o 
   5  13   0      387.58      449.79     65.16 o 
   6  13   0     1489.62     1608.95    144.73 o 
   7  13   0       26.39       90.26     66.48 o 
   8  13   0       38.08        5.69     78.68 o 
   9  13   0      140.74       75.81    126.17 o 
  10  13   0        7.97        0.00    130.75 o 
   0  14   0    37534.67    38527.09   1153.57 o 
   1  14   0    42672.41    42178.60    761.78 o 
   2  14   0    20227.35    19872.42    363.39 o 
   3  14   0     9849.25    10381.94    234.40 o 
   4  14   0       74.47       84.94     43.83 o 
   5  14   0       87.66      134.37     52.78 o 
   6  14   0        5.42       16.55     52.41 o 
   7  14   0     2643.88     2660.85    272.05 o 
   8  14   0     3156.22     3220.51    243.60 o 
   9  14   0     5283.00     6111.18    569.21 o 
  10  14   0     4616.24     5410.99    398.54 o 
   1  15   0      267.29      285.87     55.35 o 
   2  15   0       12.69       50.97     35.86 o 
   3  15   0      668.15      654.26     67.24 o 
   4  15   0      517.26      523.89     74.58 o 
   5  15   0     2901.32     2833.02    138.23 o 
   6  15   0     1919.00     1927.37    170.90 o 
   7  15   0        5.72        0.00     62.24 o 
   8  15   0      103.49        0.00     85.08 o 
   9  15   0       12.81       84.19    123.25 o 
  10  15   0        5.36       65.78    188.92 o 
   0  16   0    22225.61    21880.49    765.06 o 
   1  16   0    24217.22    23448.13    543.29 o 
   2  16   0    14424.10    14686.95    300.01 o 
   3  16   0     6901.84     6681.58    258.94 o 
   4  16   0     3364.81     3504.00    186.72 o 
   5  16   0       12.22        0.00     50.27 o 
   6  16   0     1797.78     1598.77    120.11 o 
   7  16   0     1087.55     1308.41    174.08 o 
   8  16   0     2814.32     3149.18    226.01 o 
   9  16   0     3668.42     4409.73    440.36 o 
  10  16   0     2755.98     3467.29    468.22 o 
   1  17   0     2583.55     2867.35    149.65 o 
   2  17   0      448.18      358.72     55.14 o 
   3  17   0        7.24       15.52     65.49 o 
   4  17   0      171.71      293.88     62.37 o 
   5  17   0     2287.20     2215.29    132.43 o 
   6  17   0     1582.84     1510.13    118.07 o 
   7  17   0      598.19      530.24     94.84 o 
   8  17   0      896.25      870.77    142.64 o 
   9  17   0      298.41      631.02    172.25 o 
   0  18   0    12895.93    12953.63    617.32 o 
   1  18   0    11637.40    11997.87    375.89 o 
   2  18   0    10018.04    11095.10    377.38 o 
   3  18   0     5843.71     5737.63    182.28 o 
   4  18   0     1077.59     1109.83     95.82 o 
   5  18   0      177.07      148.66     61.01 o 
   6  18   0      488.49      386.89     79.20 o 
   7  18   0     2181.77     2044.89    154.79 o 
   8  18   0     3099.65     3165.84    233.40 o 
   9  18   0     2911.95     3017.33    790.34 o 
   1  19   0      564.97      554.36     85.70 o 
   2  19   0      993.02      805.87     97.40 o 
   3  19   0      662.06      539.79     90.96 o 
   4  19   0      843.20      814.34     89.57 o 
   5  19   0     2839.49     2621.79    147.69 o 
   6  19   0      848.33      819.92     98.97 o 
   7  19   0      902.09      911.06    109.83 o 
   8  19   0      633.25      689.07    138.43 o 
   9  19   0      123.56       76.25    175.60 o 
   0  20   0     7474.47     7348.65    345.84 o 
   1  20   0     5400.51     5262.96    218.30 o 
   2  20   0     4533.29     4736.49    209.23 o 
   3  20   0     6193.50     5937.63    313.20 o 
   4  20   0     2241.26     2199.53    133.37 o 
   5  20   0      372.93      346.76     80.05 o 
   6  20   0      243.29      188.47     74.65 o 
   7  20   0     1659.26     1804.31    145.74 o 
   8  20   0     1558.73     1609.55    188.14 o 
   1  21   0       58.51      112.08     68.37 o 
   2  21   0        7.30       59.16     65.11 o 
   3  21   0     2491.51     2341.41    242.18 o 
   4  21   0      666.76      722.68    107.80 o 
   5  21   0     1100.42     1091.66    146.27 o 
   6  21   0     1249.81     1278.20    137.86 o 
   7  21   0     1074.41     1056.54    140.80 o 
   8  21   0      312.35      223.74    139.43 o 
   0  22   0     7241.30     6782.23    368.97 o 
   1  22   0     6881.22     6900.88    260.30 o 
   2  22   0     4430.78     4133.90    211.99 o 
   3  22   0     4741.57     5178.67    263.15 o 
   4  22   0     3754.74     3757.23    209.63 o 
   5  22   0      369.65      251.66     92.95 o 
   6  22   0      392.90      466.80     96.55 o 
   7  22   0      553.53      589.83    117.15 o 
   8  22   0     1022.83      959.22    194.97 o 
   1  23   0        4.16       85.53     69.13 o 
   2  23   0       12.92       47.37     71.12 o 
   3  23   0     1474.62     1359.38    139.47 o 
   4  23   0      612.12      714.05    115.62 o 
   5  23   0      490.08      527.44    109.35 o 
   6  23   0      363.30      241.16    107.60 o 
   7  23   0      629.57      516.75    345.49 o 
   0  24   0     9712.47     9456.10    528.50 o 
   1  24   0     8541.65     9258.54    311.74 o 
   2  24   0     4441.38     4839.96    241.09 o 
   3  24   0     3503.86     3727.77    218.63 o 
   4  24   0     2196.37     2352.59    296.30 o 
   5  24   0      276.55      174.78     97.26 o 
   6  24   0      133.52      104.16    151.45 o 
   7  24   0      679.76      486.36    177.50 o 
   1  25   0       18.56      168.35     88.05 o 
   2  25   0       46.68        0.00     86.77 o 
   3  25   0     3101.99     3172.37    255.03 o 
   4  25   0      807.23      661.87    120.67 o 
   5  25   0      366.92      419.07    116.66 o 
   6  25   0      496.65      583.47    183.93 o 
   0  26   0     7507.19     7867.64    427.24 o 
   1  26   0     4009.44     4649.75    252.05 o 
   2  26   0     3879.85     4099.07    252.97 o 
   3  26   0     3558.50     3519.25    227.60 o 
   4  26   0      563.30      531.36    119.24 o 
   5  26   0       21.76       81.76     99.64 o 
   6  26   0       51.93        0.00    135.66 o 
   1  27   0        3.60       46.05     92.67 o 
   2  27   0      274.24      316.21    110.30 o 
   3  27   0      717.52      698.62    126.65 o 
   4  27   0      687.02      628.61    164.98 o 
   5  27   0      608.38      658.57    161.44 o 
   0  28   0     5948.07     6889.17    443.94 o 
   1  28   0     3351.13     3784.97    245.54 o 
   2  28   0     2417.80     2529.67    207.13 o 
   3  28   0     1125.14     1122.14    181.63 o 
   4  28   0      328.94      259.41    137.27 o 
   1  29   0       30.26      108.66    104.54 o 
   2  29   0      660.78      501.94    129.44 o 
   3  29   0      634.96      611.38    291.51 o 
   0  30   0     2657.27     3190.17    340.14 o 
   1  30   0     2895.16     3045.13    306.96 o 
   2  30   0     2050.17     2046.80    376.49 o 
 -12   1   1     1955.77     1760.66    242.60 o 
 -11   1   1     4792.46     4646.90    353.81 o 
 -10   1   1      973.03      786.08    159.02 o 
  -9   1   1      317.50      215.72    117.70 o 
  -8   1   1      460.55      530.87     74.28 o 
  -7   1   1     2621.49     2442.28    125.26 o 
  -6   1   1    24858.70    24450.67    692.10 o 
  -5   1   1    19521.78    19618.40    557.52 o 
  -4   1   1    16440.87    15187.29    257.25 o 
  -3   1   1    16181.93    15006.03    304.26 o 
  -2   1   1    20455.84    20445.83    334.98 o 
  -1   1   1    91128.04    91174.91   1142.95 o 
   0   1   1     8734.17     9205.84    134.79 o 
   1   1   1       24.01       26.61     12.97 o 
   2   1   1      425.22      486.00     58.92 o 
   3   1   1       94.32       46.70     41.41 o 
   4   1   1    19307.91    19853.99    407.56 o 
   5   1   1    28219.42    28201.52    504.29 o 
   6   1   1    14537.65    14492.31    336.14 o 
   7   1   1    12703.82    12243.79    451.55 o 
   8   1   1    13330.83    13158.55    537.13 o 
   9   1   1     6686.07     7322.39    383.35 o 
  10   1   1     4630.21     3963.77    322.40 o 
  11   1   1      962.72     1182.98    237.85 o 
 -12   2   1       19.04      150.34    226.57 o 
 -11   2   1      223.80      304.13    135.08 o 
 -10   2   1       48.06       46.26    101.93 o 
  -9   2   1      113.14       61.99    143.80 o 
  -8   2   1       26.49        0.00     44.17 o 
  -7   2   1      282.04      261.47     53.49 o 
  -6   2   1     5391.42     5585.94    256.11 o 
  -5   2   1      183.11      122.17     53.36 o 
  -4   2   1      340.43      298.55     35.89 o 
  -3   2   1     3932.69     3959.35     86.03 o 
  -2   2   1     1648.90     1710.85     47.95 o 
  -1   2   1     1442.27     1390.33     47.84 o 
   0   2   1      968.39      944.33     21.36 o 
   1   2   1     3739.94     4227.80    106.24 o 
   2   2   1     2286.43     2543.61     91.54 o 
   3   2   1      234.48      233.06     37.34 o 
   4   2   1      455.46      405.32     41.78 o 
   5   2   1     1232.15     1118.20     89.35 o 
   6   2   1        0.80        0.00     35.19 o 
   7   2   1       82.38       83.14    102.55 o 
   8   2   1       48.84      147.26    104.27 o 
   9   2   1      165.37      125.72    101.90 o 
  10   2   1       31.69       67.50    104.02 o 
  11   2   1        0.36        0.00    110.74 o 
 -12   3   1     2446.21     2092.56    265.34 o 
 -11   3   1     1399.96     1405.14    211.58 o 
 -10   3   1      940.64      952.51    182.80 o 
  -9   3   1        1.26      103.57    128.17 o 
  -8   3   1     1425.66     1662.48    110.80 o 
  -7   3   1     4504.92     4347.65    187.49 o 
  -5   3   1    33723.26    33876.73    590.05 o 
  -4   3   1    25922.07    25069.69    358.80 o 
  -3   3   1     3823.09     3636.32     90.67 o 
  -2   3   1    91557.88    91643.20   1271.92 o 
  -1   3   1    49174.69    48563.12    774.65 o 
   0   3   1    17210.24    17501.13    262.07 o 
   1   3   1    49929.45    50216.23    798.96 o 
   2   3   1      944.71     1097.73     83.43 o 
   3   3   1       32.34       15.71     25.91 o 
   4   3   1    14177.25    15134.23    280.07 o 
   5   3   1    34680.53    36363.52    611.71 o 
   6   3   1    26776.15    26835.85    499.74 o 
   7   3   1    16895.97    16637.65    555.35 o 
   8   3   1     9120.61     8558.21    488.20 o 
   9   3   1     5489.75     5636.96    345.37 o 
  10   3   1     2362.97     2892.51    223.39 o 
  11   3   1      882.57     1167.05    201.82 o 
 -12   4   1        7.91       94.32    117.48 o 
 -11   4   1       14.17       36.85    106.30 o 
 -10   4   1      368.34      323.66    128.25 o 
  -9   4   1        1.95        0.00     86.49 o 
  -8   4   1      524.41      470.20     70.90 o 
  -7   4   1      536.68      433.64     76.68 o 
  -6   4   1      242.62      123.01     67.52 o 
  -5   4   1     3566.67     3741.66    136.17 o 
  -4   4   1      290.78      255.94     38.09 o 
  -3   4   1      872.94      847.29     49.04 o 
  -2   4   1      579.91      488.44     42.41 o 
  -1   4   1     2177.34     2235.31     95.18 o 
   0   4   1      152.64      152.33     19.68 o 
   1   4   1        8.76        0.00     13.31 o 
   2   4   1     9918.40    10125.18    207.89 o 
   3   4   1      142.44      101.50     29.07 o 
   4   4   1       47.69       40.87     20.17 o 
   5   4   1      833.86      917.84     54.72 o 
   6   4   1      952.93      877.15     72.80 o 
   7   4   1      144.10      263.52    105.60 o 
   8   4   1      236.70      191.15     86.65 o 
   9   4   1      377.26      261.35     96.74 o 
  10   4   1      372.84      408.96    109.88 o 
  11   4   1        2.40      106.84    111.20 o 
 -11   5   1     1672.10     1821.28    356.37 o 
 -10   5   1      914.26      897.30    164.63 o 
  -9   5   1        4.65       40.11    128.10 o 
  -8   5   1     2398.92     1998.62    201.92 o 
  -7   5   1     7887.81     6810.95    324.09 o 
  -6   5   1    14018.40    14495.45    404.30 o 
  -5   5   1    28788.19    29337.98    424.78 o 
  -4   5   1    41184.72    40773.82    552.44 o 
  -3   5   1    32870.38    32588.07    417.26 o 
  -2   5   1    45750.07    43991.31    643.17 o 
  -1   5   1   111485.34   110139.05   1732.46 o 
   0   5   1    18636.05    18947.09    329.89 o 
   1   5   1      181.67      233.90     30.00 o 
   2   5   1      132.30      137.58     25.45 o 
   3   5   1     5594.03     5883.46    145.10 o 
   4   5   1    10866.55    10944.51    184.55 o 
   5   5   1    17420.44    16875.26    268.48 o 
   6   5   1    21377.95    21300.02    378.08 o 
   7   5   1    15972.86    15418.02    426.60 o 
   8   5   1     9603.68     9446.30    328.66 o 
   9   5   1     5508.75     5815.74    279.40 o 
  10   5   1     3276.64     3341.99    237.99 o 
  11   5   1     1065.97     1234.46    204.66 o 
 -11   6   1       86.14       92.08     98.53 o 
 -10   6   1       96.62       75.61     85.08 o 
  -9   6   1      174.59      187.10    107.74 o 
  -8   6   1      711.14      745.64     99.19 o 
  -7   6   1     1129.06     1220.37    124.17 o 
  -6   6   1      464.78      460.34     45.92 o 
  -5   6   1      105.62      108.00     29.82 o 
  -4   6   1      606.32      660.48     38.63 o 
  -3   6   1      685.98      637.96     39.93 o 
  -2   6   1     3233.99     3325.91     84.05 o 
  -1   6   1    18489.78    18386.54    332.43 o 
   0   6   1      796.58      884.53     48.26 o 
   1   6   1     3351.53     3570.98     98.17 o 
   2   6   1      805.05      829.65    121.79 o 
   3   6   1       11.21       31.36     24.74 o 
   4   6   1      161.79      162.04     26.86 o 
   5   6   1      291.82      241.86     42.05 o 
   6   6   1      354.19      388.86     54.49 o 
   7   6   1       72.34       29.96     71.90 o 
   8   6   1       44.95       46.43     74.12 o 
   9   6   1       53.15       83.28     94.01 o 
  10   6   1      184.45      152.85     96.53 o 
  11   6   1        1.51       31.16    117.38 o 
 -11   7   1     3099.08     3190.50    251.33 o 
 -10   7   1     1028.01     1152.84    152.56 o 
  -9   7   1        9.72      101.12     89.51 o 
  -8   7   1      926.62      965.23    101.95 o 
  -7   7   1     9217.53     8670.40    249.58 o 
  -6   7   1    16308.84    15314.68    272.64 o 
  -5   7   1    31428.13    31762.72    424.24 o 
  -4   7   1    42564.60    42663.03    546.14 o 
  -3   7   1    55616.61    54255.71    731.97 o 
  -2   7   1    21675.91    21939.43    401.81 o 
  -1   7   1      429.27      362.02     38.07 o 
   0   7   1    11728.43    11315.19    257.08 o 
   1   7   1     1720.62     1985.37     77.07 o 
   2   7   1      260.58      258.66     26.81 o 
   3   7   1      892.97      883.34     75.40 o 
   4   7   1    12459.85    12211.11    235.39 o 
   5   7   1    17325.57    16945.58    313.56 o 
   6   7   1    20608.71    20405.08    335.99 o 
   7   7   1    19835.60    18371.94    484.54 o 
   8   7   1    10432.83    10618.31    475.52 o 
   9   7   1     3956.12     4195.99    244.89 o 
  10   7   1     3823.56     4039.67    409.50 o 
 -11   8   1       44.57        0.00    118.31 o 
 -10   8   1        7.84       45.07     91.57 o 
  -9   8   1      258.24      299.47     96.48 o 
  -8   8   1      598.91      545.16     82.35 o 
  -7   8   1     1213.07      948.76    183.70 o 
  -6   8   1      785.85      854.95     73.01 o 
  -5   8   1     1558.80     1665.90     64.46 o 
  -4   8   1     2711.99     2774.00     85.42 o 
  -3   8   1      318.53      304.17     32.80 o 
  -2   8   1     6133.29     6555.05    224.33 o 
  -1   8   1      322.56      325.25     40.07 o 
   0   8   1      899.78     1162.18     64.51 o 
   1   8   1       15.12        6.33     24.50 o 
   2   8   1       18.82       14.43     24.11 o 
   3   8   1       21.06       51.90     28.76 o 
   4   8   1      589.58      592.63     47.69 o 
   5   8   1       20.32        6.97     34.69 o 
   6   8   1       96.40      168.65     42.28 o 
   7   8   1       48.53       34.48     87.08 o 
   8   8   1       66.90       98.22     79.49 o 
   9   8   1      270.75       67.19    107.20 o 
  10   8   1       12.33      205.29    132.28 o 
 -11   9   1     2333.24     2201.42    267.82 o 
 -10   9   1     2374.68     1532.44    215.91 o 
  -9   9   1      155.26       53.89     65.94 o 
  -8   9   1      544.26      455.90    126.82 o 
  -7   9   1     5075.28     5259.50    150.18 o 
  -6   9   1    13069.74    13133.59    275.03 o 
  -5   9   1    24178.61    23743.77    344.84 o 
  -4   9   1    25813.37    25283.88    384.51 o 
  -3   9   1    43703.31    44053.00    613.14 o 
  -2   9   1    34817.93    33174.43    588.19 o 
  -1   9   1    10611.13    10599.72    327.26 o 
   0   9   1     6288.90     5833.92    150.81 o 
   1   9   1    13045.59    13479.25    275.70 o 
   2   9   1     1731.55     2002.33     94.51 o 
   3   9   1    21897.68    22742.70    387.58 o 
   4   9   1     7737.44     7952.70    182.32 o 
   5   9   1    13502.06    13328.42    267.59 o 
   6   9   1    20414.32    20521.14    382.93 o 
   7   9   1    10120.82    10001.77    325.54 o 
   8   9   1    11904.48    11535.71    478.35 o 
   9   9   1     3495.45     3581.65    299.61 o 
  10   9   1     1917.21     2243.70    299.15 o 
 -11  10   1       17.20        0.00    200.61 o 
 -10  10   1        3.49        0.00    111.18 o 
  -9  10   1      102.39      114.25     83.97 o 
  -8  10   1        4.10        0.00     51.76 o 
  -7  10   1     2156.00     2301.27    142.53 o 
  -6  10   1      459.74      366.18     80.94 o 
  -5  10   1     4155.33     4121.89    105.50 o 
  -4  10   1     4548.12     4741.62    117.27 o 
  -3  10   1       60.11       81.75     28.59 o 
  -2  10   1     3942.02     4403.06    137.64 o 
  -1  10   1     2843.67     3173.57    225.09 o 
   0  10   1     1119.60     1073.99     91.46 o 
   1  10   1       54.44       29.75     28.42 o 
   2  10   1      154.33      129.26     42.31 o 
   3  10   1      622.65      595.22     35.90 o 
   4  10   1     1225.44     1389.71    125.03 o 
   5  10   1      205.65      165.13     63.32 o 
   6  10   1      315.56      306.20     66.09 o 
   7  10   1       53.37       41.93     91.92 o 
   8  10   1      281.60      188.72    111.24 o 
   9  10   1      441.10      245.04    137.48 o 
  10  10   1       50.01      166.93    140.60 o 
 -11  11   1     1676.77     1532.40    242.28 o 
 -10  11   1     1601.10     1941.50    252.37 o 
  -9  11   1       41.34       77.32     81.38 o 
  -8  11   1      550.53      402.95     71.93 o 
  -7  11   1     2998.48     3419.88    168.22 o 
  -6  11   1     5384.52     5585.51    250.03 o 
  -5  11   1    22334.53    23398.38    344.96 o 
  -4  11   1    27529.11    26673.94    410.03 o 
  -3  11   1    25448.69    23479.57    362.87 o 
  -2  11   1    36571.88    35143.08    635.08 o 
  -1  11   1    14292.16    14576.43    306.13 o 
   0  11   1     4276.26     4176.17    133.02 o 
   1  11   1    15547.63    16031.80    329.47 o 
   2  11   1     1168.40     1308.47     73.46 o 
   3  11   1     6950.34     7260.22    145.25 o 
   4  11   1     6570.48     5909.87    175.57 o 
   5  11   1    10316.48    10085.71    235.87 o 
   6  11   1     4646.30     4556.78    251.85 o 
   7  11   1    10717.29    10962.87    451.92 o 
   8  11   1     9908.15     9918.67    553.64 o 
   9  11   1     2255.89     2642.17    277.11 o 
  10  11   1     2533.99     2642.70    342.23 o 
 -11  12   1       70.99      141.21    190.69 o 
 -10  12   1      161.97      292.05    147.86 o 
  -9  12   1       75.67      124.55     92.13 o 
  -8  12   1      396.80      303.45     69.62 o 
  -7  12   1     2450.81     2169.50    181.34 o 
  -6  12   1      134.43      127.72     54.30 o 
  -5  12   1      629.57      612.40     66.86 o 
  -4  12   1      165.24      186.79     47.19 o 
  -3  12   1       72.19      102.22     36.33 o 
  -2  12   1      414.20      321.82     61.90 o 
  -1  12   1     6372.39     6652.31    182.39 o 
   0  12   1     2841.72     3179.56    147.56 o 
   1  12   1      193.82      208.58     58.70 o 
   2  12   1      464.75      600.91     56.40 o 
   3  12   1       79.10       41.72     23.93 o 
   4  12   1     1410.21     1529.33     99.46 o 
   5  12   1      106.00      102.12     46.93 o 
   6  12   1      177.76      112.29     70.81 o 
   7  12   1      699.63      933.70    166.42 o 
   8  12   1      337.06      128.49    117.21 o 
   9  12   1        2.40       76.98    124.16 o 
  10  12   1      592.19      986.88    490.44 o 
 -11  13   1      929.52     1340.65    327.01 o 
 -10  13   1      886.54      858.44    195.71 o 
  -9  13   1      141.87       86.02     91.93 o 
  -8  13   1      174.01      108.96     71.78 o 
  -7  13   1     3105.10     2826.41    161.77 o 
  -6  13   1    10821.73    11023.40    266.96 o 
  -5  13   1     6399.75     6118.23    193.71 o 
  -4  13   1    29771.14    30342.47    465.11 o 
  -3  13   1    16491.06    15587.53    304.53 o 
  -2  13   1    19840.78    20418.23    365.64 o 
  -1  13   1    23475.78    23142.62    456.31 o 
   0  13   1     3007.61     2757.32    122.65 o 
   1  13   1     3440.85     3874.05    118.16 o 
   2  13   1     1620.24     1860.42     91.90 o 
   3  13   1      206.29      221.69     46.43 o 
   4  13   1     7968.69     7346.47    192.79 o 
   5  13   1     3623.00     3975.20    152.66 o 
   6  13   1     3415.93     3375.21    166.32 o 
   7  13   1    17412.46    16240.94    880.69 o 
   8  13   1     7070.68     7418.00    411.33 o 
   9  13   1     4221.22     4426.97    436.08 o 
  10  13   1     2858.20     3245.31    323.83 o 
 -10  14   1      437.33      592.26    175.25 o 
  -9  14   1      267.77      329.52    212.22 o 
  -8  14   1     1712.94     1767.89    146.26 o 
  -7  14   1      692.83      622.03     86.06 o 
  -6  14   1      128.25       55.79     54.12 o 
  -5  14   1       19.90        0.00     41.64 o 
  -4  14   1      626.93      646.48     87.84 o 
  -3  14   1       62.35       35.26     35.28 o 
  -2  14   1     1141.66     1334.88    118.90 o 
  -1  14   1     3459.27     3940.60    151.91 o 
   0  14   1     4578.62     4882.88    208.46 o 
   1  14   1      368.64      358.67     47.08 o 
   2  14   1      419.82      373.14     51.07 o 
   3  14   1      780.53      798.01    125.71 o 
   4  14   1     1045.08     1012.61     84.16 o 
   5  14   1      886.47      914.61     87.13 o 
   6  14   1      202.98      120.57     60.85 o 
   7  14   1      139.64        2.10     75.06 o 
   8  14   1      121.68      147.85    124.91 o 
   9  14   1       83.14      164.03    141.54 o 
  10  14   1      261.23      229.97    206.72 o 
 -10  15   1      927.42      681.76    179.06 o 
  -9  15   1        0.54        0.00     88.09 o 
  -8  15   1      364.25      551.28     99.16 o 
  -7  15   1     2850.86     2977.84    157.81 o 
  -6  15   1     8728.53     8899.27    243.34 o 
  -5  15   1     7168.18     7072.16    221.87 o 
  -4  15   1    14293.93    14242.55    266.23 o 
  -3  15   1    18103.62    17711.34    345.71 o 
  -2  15   1    14985.31    15346.34    303.25 o 
  -1  15   1     7846.77     7688.01    219.73 o 
   0  15   1     5449.18     5477.93    179.14 o 
   1  15   1     4586.94     4564.44    136.02 o 
   2  15   1      486.54      525.89     59.59 o 
   3  15   1      871.52      949.40    108.56 o 
   4  15   1     3907.47     4124.98    153.27 o 
   5  15   1     7705.69     7848.72    218.24 o 
   6  15   1     5368.07     5735.29    201.12 o 
   7  15   1    15600.64    15698.90    560.43 o 
   8  15   1    10181.97     9750.64    462.87 o 
   9  15   1     5024.85     4883.52    961.18 o 
 -10  16   1      462.36      557.38    230.24 o 
  -9  16   1      123.50      137.73    104.62 o 
  -8  16   1       13.06       15.83     72.94 o 
  -7  16   1      285.03      263.79     74.61 o 
  -6  16   1     2461.49     2588.66    145.19 o 
  -5  16   1       39.92       70.94     53.31 o 
  -4  16   1      165.85       90.14     39.78 o 
  -3  16   1       27.90       45.64     42.20 o 
  -2  16   1        3.81        0.00     36.11 o 
  -1  16   1        5.46       43.12     46.28 o 
   0  16   1    10649.77    10909.06    281.77 o 
   1  16   1     6179.43     6234.61    194.74 o 
   2  16   1     2694.10     2909.22    138.05 o 
   3  16   1      683.35      761.26     76.15 o 
   4  16   1      236.63      395.23     95.22 o 
   5  16   1     2463.28     2324.40    131.66 o 
   6  16   1      104.71       70.80     61.44 o 
   7  16   1      232.64      243.52     95.25 o 
   8  16   1       26.53        0.00    113.57 o 
   9  16   1      279.48      250.20    145.24 o 
 -10  17   1      472.63      509.27    227.25 o 
  -9  17   1       63.77        0.00     91.94 o 
  -8  17   1      919.82      649.57    107.07 o 
  -7  17   1     1778.73     1864.70    135.60 o 
  -6  17   1     6463.66     6720.40    268.81 o 
  -5  17   1    13969.51    14471.76    326.28 o 
  -4  17   1    13971.93    14565.11    318.30 o 
  -3  17   1    17381.77    17130.60    346.58 o 
  -2  17   1    13006.35    13300.04    333.49 o 
  -1  17   1     8804.70     8815.92    362.71 o 
   0  17   1     3705.42     3503.44    162.01 o 
   1  17   1      359.54      394.25     55.61 o 
   2  17   1      436.37      446.99     61.67 o 
   3  17   1     1778.95     1832.98    116.19 o 
   4  17   1     2130.74     2150.07    124.68 o 
   5  17   1     7989.04     8321.80    234.91 o 
   6  17   1    10354.61    10325.40    275.66 o 
   7  17   1    10116.95    10630.30    374.86 o 
   8  17   1     7544.17     7459.23    433.91 o 
   9  17   1     3665.61     3294.45    326.61 o 
  -9  18   1      453.99      623.62    138.29 o 
  -8  18   1       41.84       69.52     84.25 o 
  -7  18   1       11.72       18.78     63.88 o 
  -6  18   1      657.41      690.43     90.90 o 
  -5  18   1      481.81      504.02     74.93 o 
  -4  18   1       40.57       77.47     51.50 o 
  -3  18   1      243.03      198.27     54.78 o 
  -2  18   1      631.55      614.38     85.46 o 
  -1  18   1      932.90      906.86     96.68 o 
   0  18   1     1935.41     1790.99    127.52 o 
   1  18   1     4317.60     4310.04    185.03 o 
   2  18   1      953.32     1070.01    102.27 o 
   3  18   1      697.32      606.77    118.98 o 
   4  18   1     1071.42     1044.52    161.59 o 
   5  18   1      129.07      111.42     61.11 o 
   6  18   1      102.37      186.37     74.69 o 
   7  18   1        8.23        0.00     80.04 o 
   8  18   1        7.42        0.00    121.32 o 
   9  18   1      105.53      234.04    202.92 o 
  -9  19   1        2.67        0.00    121.78 o 
  -8  19   1      146.24       96.35     81.20 o 
  -7  19   1     1172.34     1595.64    133.08 o 
  -6  19   1     5923.07     6066.81    354.32 o 
  -5  19   1     9929.09    10298.98    272.25 o 
  -4  19   1    14605.81    14980.99    486.47 o 
  -3  19   1    19142.86    19025.42    447.09 o 
  -2  19   1    13387.24    13863.07    357.47 o 
  -1  19   1     7383.93     7258.39    236.35 o 
   0  19   1     3096.48     3136.10    167.35 o 
   1  19   1      725.53      726.60     89.44 o 
   2  19   1        0.57       23.53     55.39 o 
   3  19   1     2604.54     2700.31    138.77 o 
   4  19   1     3415.60     3403.72    158.91 o 
   5  19   1     3559.40     3341.48    163.84 o 
   6  19   1     6876.61     6330.94    251.01 o 
   7  19   1     6887.25     7344.47    320.90 o 
   8  19   1     4374.11     3952.78    340.11 o 
  -9  20   1      473.60      257.02    140.69 o 
  -8  20   1      168.30      169.80     87.61 o 
  -7  20   1      290.85      284.31    109.87 o 
  -6  20   1      437.96      465.65     86.52 o 
  -5  20   1      791.76      804.84     95.53 o 
  -4  20   1      582.57      466.62     88.35 o 
  -3  20   1      160.24      141.90     72.69 o 
  -2  20   1       21.27       19.54     58.15 o 
  -1  20   1      344.22      423.28     79.49 o 
   0  20   1       18.95       75.66     59.15 o 
   1  20   1      570.25      325.42     80.02 o 
   2  20   1     2019.38     1765.73    139.50 o 
   3  20   1      974.86      860.27    108.56 o 
   4  20   1     1310.16     1244.39    109.78 o 
   5  20   1      145.01      127.38     67.49 o 
   6  20   1      105.35       62.63     78.03 o 
   7  20   1        5.50       58.69     97.71 o 
   8  20   1       13.93      214.47    178.73 o 
  -8  21   1      240.32      162.34     91.35 o 
  -7  21   1      970.21      975.67    115.33 o 
  -6  21   1     2855.33     2842.49    202.31 o 
  -5  21   1     9623.07     9181.85    368.83 o 
  -4  21   1    11857.73    11716.29    341.62 o 
  -3  21   1     4577.13     4993.48    225.86 o 
  -2  21   1     8081.33     8206.61    271.38 o 
  -1  21   1     8973.50     8632.44    275.23 o 
   0  21   1     1535.21     1565.65    159.27 o 
   1  21   1     1074.82     1120.80    118.91 o 
   2  21   1      455.73      324.80    144.00 o 
   3  21   1      360.07      277.43     89.38 o 
   4  21   1     1433.01     1360.76    134.35 o 
   5  21   1     4421.21     4525.30    197.09 o 
   6  21   1     4964.06     5123.24    249.81 o 
   7  21   1     4346.28     4037.48    263.71 o 
   8  21   1     2647.57     2468.74    383.41 o 
  -8  22   1      633.46     1031.55    296.00 o 
  -7  22   1      447.72      357.15     96.87 o 
  -6  22   1      147.91        0.00     77.88 o 
  -5  22   1     1335.63     1295.41    137.65 o 
  -4  22   1      513.25      375.47     90.38 o 
  -3  22   1      149.20       31.96     71.88 o 
  -2  22   1      140.52       16.38     65.85 o 
  -1  22   1      198.00      287.34     77.25 o 
   0  22   1      569.91      578.35    141.70 o 
   1  22   1     4198.16     3863.50    203.79 o 
   2  22   1     2536.74     2611.23    173.11 o 
   3  22   1      161.70      228.44     84.61 o 
   4  22   1      502.49      438.55     97.02 o 
   5  22   1      249.56      261.81     96.81 o 
   6  22   1      383.46      385.67    103.94 o 
   7  22   1        0.14      123.98    119.22 o 
  -8  23   1      246.62       10.52    111.51 o 
  -7  23   1      445.36      545.74    129.33 o 
  -6  23   1     1714.42     1523.34    158.10 o 
  -5  23   1     7460.28     7727.16    299.28 o 
  -4  23   1     9733.27     9575.06    564.81 o 
  -3  23   1     2928.42     2856.62    253.59 o 
  -2  23   1     4925.47     4880.76    308.53 o 
  -1  23   1     4002.14     3912.27    212.50 o 
   0  23   1     2070.50     2011.33    182.32 o 
   1  23   1     1700.33     1561.60    144.67 o 
   2  23   1      258.80      226.79     84.37 o 
   3  23   1      681.31      664.81    110.96 o 
   4  23   1      804.51     1026.99    128.31 o 
   5  23   1     3669.90     3796.90    257.78 o 
   6  23   1     3085.59     3045.45    243.94 o 
   7  23   1     2768.64     2853.46    283.28 o 
  -7  24   1      384.40      160.13    126.34 o 
  -6  24   1      296.70      341.45    108.19 o 
  -5  24   1      950.94      862.29    126.93 o 
  -4  24   1     1090.55     1063.60    136.17 o 
  -3  24   1      325.07      326.75     95.87 o 
  -2  24   1      632.76      573.76    106.19 o 
  -1  24   1      747.22      816.34    112.55 o 
   0  24   1     2916.07     2907.28    272.35 o 
   1  24   1     4821.70     4599.03    234.29 o 
   2  24   1     1704.36     1690.12    178.24 o 
   3  24   1      220.36      303.32     94.79 o 
   4  24   1      112.34      130.84     88.55 o 
   5  24   1      122.69        6.29    105.38 o 
   6  24   1        9.03        0.00    129.85 o 
  -7  25   1      288.55      369.22    143.11 o 
  -6  25   1     1815.90     2107.64    192.19 o 
  -5  25   1     3317.53     3338.13    224.77 o 
  -4  25   1     6104.77     6140.62    282.17 o 
  -3  25   1     5955.28     6028.22    279.22 o 
  -2  25   1     4757.20     4784.97    247.91 o 
  -1  25   1     3794.63     3754.27    221.32 o 
   0  25   1     1939.04     1900.98    165.40 o 
   1  25   1       37.09       84.90     80.31 o 
   2  25   1       69.88       92.60     85.33 o 
   3  25   1      304.94      488.15    123.53 o 
   4  25   1     2250.94     2477.12    194.75 o 
   5  25   1     2701.22     2852.98    249.04 o 
   6  25   1     2542.61     1741.65    243.37 o 
  -6  26   1       52.60        0.00    122.28 o 
  -5  26   1       10.26       46.56     95.64 o 
  -4  26   1      384.77      256.75    105.57 o 
  -3  26   1       77.19       81.66     89.96 o 
  -2  26   1     1564.28     1409.16    171.61 o 
  -1  26   1     1039.41     1043.47    134.66 o 
   0  26   1      954.45      805.42    127.04 o 
   1  26   1      780.58      835.70    140.51 o 
   2  26   1     2126.23     1946.54    179.13 o 
   3  26   1     1449.76     1854.63    177.28 o 
   4  26   1      182.61      225.66    123.06 o 
   5  26   1       74.48       51.96    166.90 o 
  -5  27   1     1979.85     2145.99    388.48 o 
  -4  27   1     2732.42     2821.63    230.90 o 
  -3  27   1     6860.29     7104.73    654.07 o 
  -2  27   1     4875.64     4980.87    267.53 o 
  -1  27   1     4180.31     4608.76    257.18 o 
   0  27   1     2364.68     2223.68    224.46 o 
   1  27   1        5.79       42.69     92.93 o 
   2  27   1        0.03        0.00     94.34 o 
   3  27   1      443.60      359.29    114.55 o 
   4  27   1     2466.09     2600.97    295.45 o 
   5  27   1     1878.88     1923.16    407.81 o 
  -5  28   1       87.75       49.47    129.54 o 
  -4  28   1        5.26        0.00    111.33 o 
  -3  28   1       10.73       54.24    102.08 o 
  -2  28   1      138.21      222.42    106.87 o 
  -1  28   1      622.60      607.42    126.87 o 
   0  28   1      290.75      462.66    119.45 o 
   1  28   1     1175.46     1336.82    174.97 o 
   2  28   1     1144.12     1261.42    160.42 o 
   3  28   1     1226.01     1241.04    186.55 o 
   4  28   1      648.37      485.92    180.70 o 
  -4  29   1     2050.44     2244.98    262.29 o 
  -3  29   1     2414.86     2011.84    230.45 o 
  -2  29   1     3696.06     3385.44    243.24 o 
  -1  29   1     2826.58     2926.16    223.72 o 
   0  29   1      986.28      921.10    147.26 o 
   1  29   1      170.37      121.98    105.00 o 
   2  29   1        3.84        0.00    117.60 o 
   3  29   1      308.06      239.68    140.72 o 
  -2  30   1      167.77       88.30    159.68 o 
  -1  30   1      603.56      544.54    150.94 o 
   0  30   1      472.36      550.68    154.74 o 
   1  30   1      264.21      349.71    141.61 o 
 -12   0   2        0.68      141.08    188.92 o 
 -11   0   2       13.88        0.00    155.49 o 
 -10   0   2     3758.92     3951.69    442.26 o 
  -9   0   2     5010.30     5443.07    467.41 o 
  -8   0   2    14516.94    14721.41    481.10 o 
  -7   0   2    27686.24    27003.83    732.54 o 
  -6   0   2    25646.87    25077.28    667.52 o 
  -5   0   2    20773.99    21047.26    561.65 o 
  -4   0   2      817.58      752.18     61.88 o 
  -3   0   2    26083.83    25604.78    494.58 o 
  -2   0   2        5.82        0.00     13.35 o 
  -1   0   2     5926.76     6184.72    143.37 o 
   0   0   2    13631.17    14504.07    238.68 o 
   1   0   2    83721.57    82564.98   2646.92 o 
   2   0   2    26050.43    26216.40    610.49 o 
   3   0   2    35525.63    35554.43    829.97 o 
   4   0   2     4381.62     3606.36    144.66 o 
   5   0   2    14156.47    13507.21    389.87 o 
   6   0   2    13349.02    14735.22    698.05 o 
   7   0   2     8452.00     8440.92    522.18 o 
   8   0   2     2489.94     2445.77    336.79 o 
   9   0   2        1.93      172.07    158.75 o 
  10   0   2      169.99      143.93    163.37 o 
 -12   1   2      106.36      113.50    122.95 o 
 -11   1   2        2.17        0.00     92.38 o 
 -10   1   2       28.31        0.00    106.13 o 
  -9   1   2        0.04        0.00     68.76 o 
  -8   1   2       26.71       83.44     51.61 o 
  -7   1   2      136.23       75.90     48.86 o 
  -6   1   2       10.23        0.00     36.59 o 
  -5   1   2     1712.74     1615.10     84.64 o 
  -4   1   2      493.05      479.07     33.55 o 
  -3   1   2    16008.03    16689.55    240.61 o 
  -2   1   2        0.21        0.00     10.63 o 
  -1   1   2      351.31      294.83     23.70 o 
   0   1   2     1043.16      969.59     44.24 o 
   1   1   2     6628.16     7434.60    186.32 o 
   2   1   2       30.72       69.75     16.42 o 
   3   1   2     2552.25     2711.94     78.02 o 
   4   1   2      291.11      262.99     43.90 o 
   5   1   2      104.12       51.06     32.13 o 
   6   1   2      904.38     1109.96    141.95 o 
   7   1   2      107.17        0.00     78.48 o 
   8   1   2       14.95       44.62     91.35 o 
   9   1   2       31.33        0.00     85.42 o 
  10   1   2       56.42       44.38    108.17 o 
 -12   2   2        0.81      116.67    144.54 o 
 -11   2   2      270.11      374.17    138.72 o 
 -10   2   2     3285.87     3193.34    434.11 o 
  -9   2   2     6527.83     6719.93    633.60 o 
  -8   2   2    18190.57    18084.54    393.40 o 
  -7   2   2    25884.58    25546.89    496.28 o 
  -6   2   2    23020.26    22611.89    436.43 o 
  -5   2   2    27149.99    25720.92    469.21 o 
  -4   2   2      891.09      873.96     66.76 o 
  -3   2   2    45373.19    44779.46    585.74 o 
  -2   2   2     7055.77     6738.37    114.04 o 
  -1   2   2    14406.85    14648.78    189.42 o 
   0   2   2     2105.57     1956.26     47.28 o 
   1   2   2    52687.13    53275.43    839.62 o 
   2   2   2    11652.22    11456.74    209.99 o 
   3   2   2    42116.50    41948.58    711.93 o 
   4   2   2    26272.05    26519.33    464.85 o 
   5   2   2    16946.96    16978.23    330.63 o 
   6   2   2    13207.96    13433.39    462.18 o 
   7   2   2     5354.18     5016.94    292.04 o 
   8   2   2     2403.60     2708.15    246.07 o 
   9   2   2      163.23       20.19    103.91 o 
  10   2   2      305.31      174.07    150.93 o 
 -12   3   2      265.68      333.85    144.46 o 
 -11   3   2        5.32       29.43     98.30 o 
 -10   3   2       44.96      127.74    114.11 o 
  -9   3   2      266.89      353.77    104.05 o 
  -8   3   2      355.40      483.69     71.13 o 
  -7   3   2       13.45        0.00     39.52 o 
  -6   3   2     2531.79     2551.38    114.58 o 
  -5   3   2      156.39      247.71     45.38 o 
  -4   3   2     2112.40     2116.45     60.98 o 
  -3   3   2    28637.99    29329.93    446.17 o 
  -2   3   2    20614.96    20121.90    305.69 o 
  -1   3   2       64.54        0.81     11.94 o 
   0   3   2     2137.23     2250.81     42.58 o 
   1   3   2    25118.61    26609.90    424.86 o 
   2   3   2     1524.95     1586.19     78.31 o 
   3   3   2     2526.02     2757.34     72.99 o 
   4   3   2      201.67      180.39     31.14 o 
   5   3   2        3.26        0.00     26.19 o 
   6   3   2     1713.46     1691.01    171.89 o 
   7   3   2       15.67        0.00     53.87 o 
   8   3   2       17.13       64.06     74.91 o 
   9   3   2       11.88        1.87    166.49 o 
  10   3   2      378.27      280.03    133.25 o 
 -12   4   2       15.31      100.86    120.45 o 
 -11   4   2      826.24      699.69    162.32 o 
 -10   4   2     3793.13     4006.33    312.66 o 
  -9   4   2     8280.16     8213.43    297.61 o 
  -8   4   2    12859.75    13388.15    320.57 o 
  -7   4   2    25228.19    24296.59    487.69 o 
  -6   4   2    17817.04    17719.60    362.22 o 
  -5   4   2    34378.90    34479.39    485.67 o 
  -4   4   2    16960.36    16791.36    257.70 o 
  -3   4   2    10107.96    10194.67    207.82 o 
  -2   4   2    13076.46    13082.26    215.85 o 
  -1   4   2    18624.04    18621.08    288.34 o 
   0   4   2    28603.49    29339.36    425.99 o 
   1   4   2     5722.22     5791.56     91.80 o 
   2   4   2    21594.12    21909.24    333.72 o 
   3   4   2    36454.24    36578.20    554.13 o 
   4   4   2    40608.60    39915.87    608.08 o 
   5   4   2    30802.02    29802.92    481.51 o 
   6   4   2     9923.73     9509.93    298.31 o 
   7   4   2     4671.98     4620.69    353.24 o 
   8   4   2     3684.53     3439.75    249.54 o 
   9   4   2      489.60      546.85    118.44 o 
  10   4   2      775.01     1172.80    205.09 o 
 -12   5   2      123.90       85.76    128.30 o 
 -11   5   2        5.61        0.00    105.09 o 
 -10   5   2       31.07       87.54    113.77 o 
  -9   5   2      914.04      849.71    119.36 o 
  -8   5   2       63.81        4.96     55.58 o 
  -7   5   2      587.76      464.16     66.69 o 
  -6   5   2      744.35      920.09     97.64 o 
  -5   5   2        5.35        2.70     22.13 o 
  -4   5   2     1276.62     1323.01     52.64 o 
  -3   5   2      548.75      645.96     69.41 o 
  -2   5   2     6181.00     6026.57    141.51 o 
  -1   5   2     2018.56     2032.21    101.42 o 
   0   5   2    10971.98    10935.98    181.27 o 
   1   5   2     5574.48     5862.87    108.28 o 
   2   5   2    12555.18    13650.90    232.93 o 
   3   5   2      332.61      351.46     36.32 o 
   4   5   2     1886.75     2031.07     66.13 o 
   5   5   2      189.63      166.17     37.64 o 
   6   5   2      144.54      168.17     66.00 o 
   7   5   2        5.17        0.00     61.34 o 
   8   5   2        6.81        1.09     69.54 o 
   9   5   2       33.23       85.97     85.19 o 
  10   5   2      103.85       87.88    115.54 o 
 -12   6   2       45.40      166.08    106.43 o 
 -11   6   2     1217.54     1290.03    265.03 o 
 -10   6   2     4246.99     4614.69    327.83 o 
  -9   6   2     8099.18     8302.60    250.59 o 
  -8   6   2     9208.66     8955.88    286.53 o 
  -7   6   2    16169.72    15645.02    345.60 o 
  -6   6   2    23681.60    24164.51    375.35 o 
  -5   6   2    39556.51    41702.05    579.21 o 
  -4   6   2    47514.54    47357.69    644.41 o 
  -3   6   2     4650.50     4496.51    101.25 o 
  -2   6   2       37.75       32.34     21.24 o 
  -1   6   2     2833.21     2787.50     93.03 o 
   0   6   2     5963.14     5753.91    131.89 o 
   1   6   2    21797.89    22443.84    383.92 o 
   2   6   2    27683.43    28137.73    439.31 o 
   3   6   2    37518.64    37974.65    579.64 o 
   4   6   2    41206.14    41068.34    792.58 o 
   5   6   2    18655.48    18473.93    298.87 o 
   6   6   2    17629.09    17507.37    455.83 o 
   7   6   2     6200.35     6383.49    407.77 o 
   8   6   2       33.03       26.76     75.90 o 
   9   6   2       71.12       56.17     87.83 o 
  10   6   2      584.74      700.49    367.17 o 
 -12   7   2       37.47       63.49    105.39 o 
 -11   7   2       13.16        0.00     87.15 o 
 -10   7   2       83.03        0.00     99.04 o 
  -9   7   2      156.78      144.57    103.97 o 
  -8   7   2       16.60       48.35     56.42 o 
  -7   7   2     1185.62     1238.00     98.15 o 
  -6   7   2      969.63      956.49     73.56 o 
  -5   7   2       62.07       55.31     26.27 o 
  -4   7   2     1395.98     1387.25     55.93 o 
  -3   7   2     1322.27     1211.72     55.07 o 
  -2   7   2      555.03      495.22     49.16 o 
  -1   7   2    10380.64    10288.79    214.45 o 
   0   7   2     3162.55     3331.84     97.45 o 
   1   7   2     1317.41     1254.77     56.51 o 
   2   7   2      103.53       97.42     26.64 o 
   3   7   2        2.92       29.99     27.00 o 
   4   7   2     2068.10     2261.80     89.95 o 
   5   7   2       36.77       52.45     38.25 o 
   6   7   2      205.12      305.98     93.02 o 
   7   7   2        6.80       73.78     67.92 o 
   8   7   2      126.78       27.96     70.60 o 
   9   7   2      773.89      812.75    134.09 o 
  10   7   2       23.35      133.74    161.06 o 
 -12   8   2        0.63        0.00    176.28 o 
 -11   8   2     1496.18     1387.37    167.62 o 
 -10   8   2     3451.11     3874.71    244.97 o 
  -9   8   2     5874.29     5996.69    198.63 o 
  -8   8   2    11884.66    12199.25    279.60 o 
  -7   8   2    13473.59    13232.50    258.97 o 
  -6   8   2    27637.90    27691.52    429.65 o 
  -5   8   2    32865.18    33257.99    421.87 o 
  -4   8   2    27934.23    27816.18    415.29 o 
  -3   8   2    20614.27    20912.78    319.71 o 
  -2   8   2      123.38       53.74     28.32 o 
  -1   8   2    14225.37    14488.78    382.82 o 
   0   8   2     9195.56     9299.61    201.10 o 
   1   8   2    11428.20    11789.39    215.62 o 
   2   8   2    30509.34    29431.47    528.91 o 
   3   8   2    34888.83    34348.16    545.01 o 
   4   8   2    28202.38    29322.54    479.58 o 
   5   8   2    22499.06    22885.95    401.54 o 
   6   8   2    11991.13    12414.24    362.41 o 
   7   8   2      272.21      253.01     85.81 o 
   8   8   2       14.23        0.00     70.07 o 
   9   8   2      101.71      151.45    115.77 o 
  10   8   2      250.94      563.23    229.29 o 
 -11   9   2      157.16      201.69    133.95 o 
 -10   9   2        1.49       52.71    134.28 o 
  -9   9   2      338.63      409.82     79.08 o 
  -8   9   2        7.17        0.00     53.19 o 
  -7   9   2       51.95       89.43     40.97 o 
  -6   9   2      196.76      204.35     42.46 o 
  -5   9   2        2.01       42.17     28.81 o 
  -4   9   2      327.28      409.16     41.10 o 
  -3   9   2    18110.77    18787.02    296.52 o 
  -2   9   2     6083.54     6236.81    186.09 o 
  -1   9   2      152.41      183.34     36.09 o 
   0   9   2     2237.19     2449.49     92.84 o 
   1   9   2       98.46      171.96     31.56 o 
   2   9   2     1959.72     2343.83    103.21 o 
   3   9   2        9.80        0.56     29.10 o 
   4   9   2       92.12       77.62     35.46 o 
   5   9   2      271.87      244.87     80.85 o 
   6   9   2      717.01      561.41    159.96 o 
   7   9   2      593.20      543.66    126.28 o 
   8   9   2      323.84      344.41    119.88 o 
   9   9   2      445.51      501.95    153.16 o 
  10   9   2       69.30       37.78    154.81 o 
 -11  10   2     1920.55     1929.41    251.12 o 
 -10  10   2     2333.62     2320.90    319.38 o 
  -9  10   2     3852.15     4052.69    193.68 o 
  -8  10   2    15781.87    16120.65    312.44 o 
  -7  10   2    10438.06     9924.63    241.21 o 
  -6  10   2    22238.09    22265.42    340.77 o 
  -5  10   2     9605.09     8906.48    205.90 o 
  -4  10   2     6208.66     5798.71    134.42 o 
  -3  10   2    19689.37    20713.15    325.25 o 
  -2  10   2      175.14      100.24     40.63 o 
  -1  10   2     8544.84     8492.30    202.66 o 
   0  10   2    11433.72    11627.35    314.86 o 
   1  10   2    15207.13    16140.78    287.29 o 
   2  10   2    38975.84    40453.49    564.90 o 
   3  10   2    19514.99    18928.95    384.90 o 
   4  10   2    16097.65    15937.76    276.14 o 
   5  10   2    16105.75    16682.75    321.27 o 
   6  10   2     7390.90     7138.63    587.83 o 
   7  10   2     2399.50     1934.68    210.12 o 
   8  10   2     1254.29     1058.39    176.42 o 
   9  10   2      212.93      268.95    147.81 o 
  10  10   2      235.64      327.01    200.06 o 
 -11  11   2       22.40      155.94    138.64 o 
 -10  11   2      241.46      274.25    108.11 o 
  -9  11   2      102.13        0.00     66.89 o 
  -8  11   2      114.39      128.42     61.38 o 
  -7  11   2     1676.77     1884.33    117.80 o 
  -6  11   2      437.78      447.82     49.25 o 
  -5  11   2       81.20       79.87     43.95 o 
  -4  11   2     3046.33     3094.57    100.03 o 
  -3  11   2    18898.45    19849.45    354.71 o 
  -2  11   2     4580.25     4460.34    193.02 o 
  -1  11   2     2563.66     2600.66    153.51 o 
   0  11   2      977.32     1108.62     85.22 o 
   1  11   2       12.57        0.00     25.53 o 
   2  11   2     2982.99     3463.04    111.94 o 
   3  11   2      392.56      418.45     52.38 o 
   4  11   2      379.27      372.29     59.59 o 
   5  11   2     1105.76     1011.54     91.86 o 
   6  11   2      235.59      216.72     95.72 o 
   7  11   2      531.26      397.37    130.47 o 
   8  11   2      210.77      104.07    105.94 o 
   9  11   2      384.74      158.46    128.30 o 
  10  11   2       84.59      135.14    134.99 o 
 -11  12   2      981.89      743.63    191.80 o 
 -10  12   2     2309.32     2211.31    197.78 o 
  -9  12   2     1307.43     1152.31    122.18 o 
  -8  12   2     8430.22     8398.97    267.33 o 
  -7  12   2    16961.37    16732.44    360.73 o 
  -6  12   2    15054.74    15148.08    325.54 o 
  -5  12   2     4884.05     4865.91    196.21 o 
  -4  12   2     6037.40     5708.13    138.46 o 
  -3  12   2     4466.91     4553.37    133.66 o 
  -2  12   2       60.61       60.78     71.03 o 
  -1  12   2     2021.41     1889.82    118.72 o 
   0  12   2     2189.43     1854.78     99.16 o 
   1  12   2    13599.94    13568.18    261.83 o 
   2  12   2    16684.34    16865.21    315.03 o 
   3  12   2    14651.07    14488.91    288.72 o 
   4  12   2    19773.86    20229.79    497.36 o 
   5  12   2     8669.65     8962.24    247.72 o 
   6  12   2    16076.04    16038.83    567.55 o 
   7  12   2     7870.95     8007.71    386.73 o 
   8  12   2     1197.65     1062.09    237.85 o 
   9  12   2      215.67       86.63    141.62 o 
 -11  13   2        7.49      103.57    178.32 o 
 -10  13   2       36.86        0.00     94.00 o 
  -9  13   2      830.78      754.01    108.90 o 
  -8  13   2       78.27       20.13     66.32 o 
  -7  13   2        9.47       58.56     58.56 o 
  -6  13   2      169.14      135.93     53.88 o 
  -5  13   2       71.38       91.21     37.33 o 
  -4  13   2      882.85      934.13     64.39 o 
  -3  13   2      865.19      853.63     71.37 o 
  -2  13   2     4396.46     4413.48    214.19 o 
  -1  13   2     5718.91     6025.67    178.31 o 
   0  13   2      353.43      384.99     46.72 o 
   1  13   2     3609.45     3871.11    136.77 o 
   2  13   2     1571.26     1531.83    159.92 o 
   3  13   2     1854.34     1717.63     96.43 o 
   4  13   2      922.88      968.24     84.12 o 
   5  13   2     1673.66     1679.57    141.40 o 
   6  13   2      374.02      182.14    178.05 o 
   7  13   2       76.11       67.64    102.62 o 
   8  13   2      183.16      162.82    124.77 o 
   9  13   2      285.14       61.73    123.45 o 
 -11  14   2       74.11      116.89    201.02 o 
 -10  14   2     1182.27     1365.99    174.64 o 
  -9  14   2     1819.28     1970.67    140.66 o 
  -8  14   2     4930.83     5415.13    250.89 o 
  -7  14   2    19766.40    19407.56    409.72 o 
  -6  14   2    12773.13    12936.51    341.69 o 
  -5  14   2     7544.79     7255.85    173.11 o 
  -4  14   2    21365.21    21064.46    353.47 o 
  -3  14   2     4414.80     4681.63    214.45 o 
  -2  14   2      174.87      106.09     43.97 o 
  -1  14   2     2397.35     2422.49    129.32 o 
   0  14   2     1338.41     1276.89     77.53 o 
   1  14   2    14060.78    13883.48    277.30 o 
   2  14   2    24156.55    23748.42    422.73 o 
   3  14   2    15056.10    15276.53    310.94 o 
   4  14   2     8058.22     8466.73    215.63 o 
   5  14   2     3225.93     3127.07    311.10 o 
   6  14   2    11871.03    11812.85    371.37 o 
   7  14   2     6182.38     5353.92    343.19 o 
   8  14   2     1232.34      904.91    395.71 o 
   9  14   2      132.27        0.00    167.24 o 
 -10  15   2       58.76      126.42    109.90 o 
  -9  15   2      402.19      290.95     83.60 o 
  -8  15   2       18.14       27.14     68.83 o 
  -7  15   2       21.81       89.55     61.44 o 
  -6  15   2       21.84       40.36     53.26 o 
  -5  15   2     1446.09     1503.76     86.48 o 
  -4  15   2     1159.82     1168.45     81.23 o 
  -3  15   2     1109.27     1135.58     83.22 o 
  -2  15   2       46.19       26.11     42.74 o 
  -1  15   2     3173.69     3228.96    145.43 o 
   0  15   2     2128.47     2104.81     98.00 o 
   1  15   2     1112.23     1155.38     79.54 o 
   2  15   2     2621.04     2878.90    120.41 o 
   3  15   2      206.96      285.77     55.57 o 
   4  15   2       32.23        1.32     47.21 o 
   5  15   2      133.61      207.99     63.73 o 
   6  15   2        2.94        3.06     64.45 o 
   7  15   2       60.96       53.21    109.16 o 
   8  15   2       27.21        0.00    112.81 o 
   9  15   2       19.67      174.84    145.07 o 
 -10  16   2     1159.50     1272.32    177.07 o 
  -9  16   2     4570.71     4295.94    226.65 o 
  -8  16   2     6828.54     7125.05    246.35 o 
  -7  16   2     6078.93     6127.10    217.00 o 
  -6  16   2    16498.39    17086.81    570.24 o 
  -5  16   2    13879.77    13900.37    312.71 o 
  -4  16   2     8695.15     8891.61    198.64 o 
  -3  16   2     6250.95     5817.64    168.37 o 
  -2  16   2     1517.87     1371.01    146.02 o 
  -1  16   2     1632.44     1638.71    112.01 o 
   0  16   2     5202.69     5141.38    190.61 o 
   1  16   2     9061.74     9659.77    226.94 o 
   2  16   2    14398.98    14483.91    302.19 o 
   3  16   2     7775.22     8046.95    212.02 o 
   4  16   2     6361.41     6024.63    195.61 o 
   5  16   2     6584.55     6716.77    207.08 o 
   6  16   2     5236.00     5562.84    339.14 o 
   7  16   2     2867.89     2680.53    265.58 o 
   8  16   2     1438.98     1690.62    234.02 o 
   9  16   2      109.82       35.88    145.97 o 
 -10  17   2      943.81      947.87    196.77 o 
  -9  17   2      211.47      132.85     91.54 o 
  -8  17   2       20.82       34.34     70.43 o 
  -7  17   2      311.85      188.46     71.56 o 
  -6  17   2      173.89      177.95     79.04 o 
  -5  17   2      954.01      866.71     89.55 o 
  -4  17   2      444.46      409.87     56.55 o 
  -3  17   2      391.32      335.76     58.27 o 
  -2  17   2      134.14       66.50     50.22 o 
  -1  17   2      251.69      219.40     74.84 o 
   0  17   2     3154.28     3176.66    124.58 o 
   1  17   2     1593.16     1725.18    101.18 o 
   2  17   2     1200.77     1151.31     89.65 o 
   3  17   2       52.76       18.80     49.03 o 
   4  17   2        4.11       17.40     54.42 o 
   5  17   2      289.33      309.91     78.82 o 
   6  17   2      284.82      289.55     95.62 o 
   7  17   2      327.77      221.09    138.87 o 
   8  17   2      167.69      380.21    162.69 o 
 -10  18   2     1528.21     2109.92    368.87 o 
  -9  18   2     2617.96     2794.26    300.31 o 
  -8  18   2     4923.73     5140.34    220.73 o 
  -7  18   2     7611.19     8176.18    417.42 o 
  -6  18   2    14784.68    14534.15    341.40 o 
  -5  18   2    13097.41    13600.40    318.11 o 
  -4  18   2     6504.45     6863.25    239.47 o 
  -3  18   2     1635.07     1465.25    144.08 o 
  -2  18   2      118.40       91.74     69.01 o 
  -1  18   2      299.66      125.89     59.20 o 
   0  18   2     3997.48     4436.40    203.90 o 
   1  18   2     7915.51     8567.71    218.35 o 
   2  18   2     8894.24     9310.61    234.52 o 
   3  18   2     8353.79     8383.90    245.26 o 
   4  18   2     4862.60     4861.15    182.47 o 
   5  18   2     7578.22     7653.88    303.21 o 
   6  18   2     7420.70     7958.23    315.63 o 
   7  18   2     2547.68     2909.19    288.35 o 
   8  18   2      933.87      637.42    188.12 o 
  -9  19   2        4.15        0.00     87.64 o 
  -8  19   2       30.42      118.85     79.38 o 
  -7  19   2      291.08      244.00     76.68 o 
  -6  19   2      208.35      122.71     66.94 o 
  -5  19   2      359.48      491.76     77.73 o 
  -4  19   2       67.43      127.27     71.33 o 
  -3  19   2      695.19      582.82     87.75 o 
  -2  19   2       53.54       61.21     80.60 o 
  -1  19   2      672.38      740.11     92.44 o 
   0  19   2     5032.76     5552.27    378.38 o 
   1  19   2     1820.60     2184.92    170.36 o 
   2  19   2      236.16      243.78     62.40 o 
   3  19   2      472.07      423.36     96.09 o 
   4  19   2      104.38      110.22     59.92 o 
   5  19   2       91.91       56.62     73.54 o 
   6  19   2     1141.77     1439.90    163.53 o 
   7  19   2      728.11      897.16    186.34 o 
   8  19   2      592.49      536.72    232.41 o 
  -9  20   2     2029.34     1537.16    186.14 o 
  -8  20   2     4010.64     4709.94    223.80 o 
  -7  20   2     6040.86     6399.96    238.77 o 
  -6  20   2     7789.99     7817.58    243.86 o 
  -5  20   2     9257.78     8793.28    342.66 o 
  -4  20   2     7399.62     7195.81    256.87 o 
  -3  20   2     1485.23     1627.09    138.75 o 
  -2  20   2        2.84        0.00     65.13 o 
  -1  20   2      779.58      715.22    108.88 o 
   0  20   2     3124.43     2825.48    278.91 o 
   1  20   2     7515.27     7003.55    241.13 o 
   2  20   2     7148.44     6932.28    241.49 o 
   3  20   2     8539.58     8724.10    242.35 o 
   4  20   2     9445.10     9393.77    259.19 o 
   5  20   2     7115.57     6929.11    258.40 o 
   6  20   2     5794.68     5305.41    279.14 o 
   7  20   2     1239.16     1314.41    219.90 o 
  -9  21   2       30.60       46.81    113.39 o 
  -8  21   2        1.06       57.22     84.25 o 
  -7  21   2      174.58      184.65     82.61 o 
  -6  21   2      221.95      316.22     94.90 o 
  -5  21   2      380.17      291.85     91.03 o 
  -4  21   2      700.19      661.63    102.36 o 
  -3  21   2       14.63        0.00     62.44 o 
  -2  21   2      522.46      656.42    111.78 o 
  -1  21   2     2007.94     2013.08    162.28 o 
   0  21   2     4354.46     4029.06    199.70 o 
   1  21   2     1061.22      861.90    107.76 o 
   2  21   2      286.60      223.83     81.28 o 
   3  21   2      236.51      331.91     86.61 o 
   4  21   2        0.08       57.80     70.90 o 
   5  21   2      642.84      710.89    110.71 o 
   6  21   2     1549.13     1019.72    151.61 o 
   7  21   2      672.74      704.86    173.56 o 
  -8  22   2     3104.17     3511.70    209.74 o 
  -7  22   2     2293.36     2463.74    197.38 o 
  -6  22   2     4248.30     4807.00    245.42 o 
  -5  22   2     6420.19     5984.78    346.90 o 
  -4  22   2     3801.67     3936.59    224.01 o 
  -3  22   2     1863.56     1598.64    145.63 o 
  -2  22   2      714.49      671.27    146.21 o 
  -1  22   2      239.09      208.98     79.48 o 
   0  22   2     1233.49      998.26    151.13 o 
   1  22   2     6267.25     6563.98    268.08 o 
   2  22   2    11772.08    11413.85    337.94 o 
   3  22   2     6775.48     6427.13    257.62 o 
   4  22   2     7945.42     7522.48    339.88 o 
   5  22   2     6447.11     7268.39    473.02 o 
   6  22   2     2959.41     3017.35    233.30 o 
   7  22   2      516.60      805.29    251.98 o 
  -8  23   2        9.61        0.00    116.96 o 
  -7  23   2      105.49       34.15     96.51 o 
  -6  23   2       22.15        0.00     77.92 o 
  -5  23   2     1691.71     1746.40    162.14 o 
  -4  23   2     2418.22     2360.51    211.53 o 
  -3  23   2      192.51      165.24     96.54 o 
  -2  23   2     1077.88     1046.77    122.17 o 
  -1  23   2      577.36      598.13     99.86 o 
   0  23   2     4395.76     4351.43    218.96 o 
   1  23   2      184.84      153.12     79.33 o 
   2  23   2       19.08       22.72     72.28 o 
   3  23   2     1062.53      922.35    249.81 o 
   4  23   2      140.38       41.02    100.30 o 
   5  23   2      394.07      417.14    128.05 o 
   6  23   2      566.61      612.06    140.63 o 
  -8  24   2     1478.61     1472.77    206.34 o 
  -7  24   2     3096.60     3380.36    302.61 o 
  -6  24   2     5084.56     5577.46    432.19 o 
  -5  24   2     3476.24     2758.26    200.51 o 
  -4  24   2      821.93      987.34    139.60 o 
  -3  24   2      876.33      778.44    127.08 o 
  -2  24   2      751.90      536.46    148.29 o 
  -1  24   2       12.25        0.00     72.04 o 
   0  24   2      470.79      515.13    102.86 o 
   1  24   2     4005.08     4157.68    227.52 o 
   2  24   2     6029.02     5848.49    376.36 o 
   3  24   2     4685.58     4726.70    241.86 o 
   4  24   2     5778.89     5666.88    307.03 o 
   5  24   2     4725.78     4493.83    288.78 o 
   6  24   2     2327.91     1679.35    341.55 o 
  -7  25   2        0.62       25.81    121.96 o 
  -6  25   2        1.14        0.00     92.81 o 
  -5  25   2      476.47      341.83    106.68 o 
  -4  25   2     1109.57      979.48    140.34 o 
  -3  25   2     1904.03     2046.06    293.26 o 
  -2  25   2     1139.48     1176.70    135.78 o 
  -1  25   2      190.48      176.62    100.48 o 
   0  25   2      799.06      771.82    134.77 o 
   1  25   2      453.67      387.60    132.59 o 
   2  25   2     1487.36     1425.42    149.11 o 
   3  25   2      247.47      213.65    116.06 o 
   4  25   2        3.32        0.00    103.39 o 
   5  25   2      103.28      396.52    166.32 o 
  -6  26   2     3981.14     3778.91    370.57 o 
  -5  26   2     1598.21     1353.03    159.95 o 
  -4  26   2     1005.40     1027.43    171.83 o 
  -3  26   2      703.50      809.44    129.13 o 
  -2  26   2        2.72       62.04     85.67 o 
  -1  26   2        1.54        0.00     82.57 o 
   0  26   2     1287.45     1188.00    177.69 o 
   1  26   2     1564.63     1401.18    150.10 o 
   2  26   2     1084.78     1016.52    139.57 o 
   3  26   2     5264.02     5176.57    311.38 o 
   4  26   2     4552.94     4178.72    365.05 o 
   5  26   2     2650.43     3095.50    312.92 o 
  -6  27   2        7.48       61.20    131.38 o 
  -5  27   2      206.83       88.16    107.40 o 
  -4  27   2      215.32      181.55    102.16 o 
  -3  27   2      557.52      452.41    122.94 o 
  -2  27   2     1540.18     1461.04    160.28 o 
  -1  27   2      608.77      923.27    140.16 o 
   0  27   2     1293.69     1508.32    178.56 o 
   1  27   2     1696.76     1432.45    194.98 o 
   2  27   2      611.15      444.98    122.88 o 
   3  27   2      151.77      163.70    170.09 o 
   4  27   2       11.05        0.00    135.48 o 
  -5  28   2     1765.23     1576.11    216.27 o 
  -4  28   2     1105.33     1147.41    201.94 o 
  -3  28   2      877.06      825.28    141.00 o 
  -2  28   2      132.11      100.07     93.72 o 
  -1  28   2        4.04       12.35     98.22 o 
   0  28   2      896.11      708.94    139.72 o 
   1  28   2     1428.27     1630.55    248.61 o 
   2  28   2     1966.43     2161.30    262.02 o 
   3  28   2     3725.25     3445.83    424.25 o 
  -4  29   2      345.66      304.94    223.91 o 
  -3  29   2      620.07      605.14    138.13 o 
  -2  29   2     1096.96      998.74    164.96 o 
  -1  29   2     1768.49     1867.61    214.69 o 
   0  29   2      634.36      796.99    143.10 o 
   1  29   2      509.84      401.87    216.18 o 
   2  29   2      395.70      547.34    192.05 o 
  -2  30   2      170.18      313.16    142.93 o 
  -1  30   2       81.43      101.14    130.01 o 
   0  30   2       23.81        0.00    120.69 o 
   1  30   2      795.05      955.54    178.46 o 
 -12   1   3     3653.58     4504.60    371.56 o 
 -11   1   3     7441.70     7953.49    565.67 o 
 -10   1   3    14601.06    15213.67    379.50 o 
  -9   1   3    21154.04    20718.22    454.13 o 
  -8   1   3    10038.04     9701.36    258.75 o 
  -7   1   3     5453.16     5404.19    175.12 o 
  -6   1   3     2097.03     2196.28    108.92 o 
  -5   1   3     1197.83     1069.64     64.44 o 
  -4   1   3     7557.15     7703.19    127.93 o 
  -3   1   3   116141.11   116404.13   1465.47 o 
  -2   1   3    13573.62    13043.99    179.10 o 
  -1   1   3     4874.04     4831.10     73.18 o 
   0   1   3    59911.84    61811.82    796.28 o 
   1   1   3    75802.59    79185.32   1472.91 o 
   2   1   3    54316.84    56762.57   1087.51 o 
   3   1   3    29170.98    29225.17    444.12 o 
   4   1   3    11250.80    11070.41    201.74 o 
   5   1   3     1451.56     1581.31    118.60 o 
   6   1   3        1.01        0.00     54.23 o 
   7   1   3      579.55      616.46    103.15 o 
   8   1   3     4034.25     3738.70    287.12 o 
   9   1   3     5623.68     5395.86    355.09 o 
  10   1   3     2883.54     2953.97    297.62 o 
 -12   2   3      138.39      110.19    139.31 o 
 -11   2   3       50.86       76.81    104.05 o 
 -10   2   3      329.11      277.83     82.37 o 
  -9   2   3      229.75       98.57     70.17 o 
  -8   2   3       52.92       35.55     48.57 o 
  -7   2   3      373.45      315.15     57.52 o 
  -6   2   3      844.22     1059.93     70.24 o 
  -5   2   3      423.96      403.96     44.47 o 
  -4   2   3     3423.34     3340.85     76.74 o 
  -3   2   3    43086.32    42240.48    489.02 o 
  -2   2   3    20218.71    19910.65    260.90 o 
  -1   2   3    10764.70    10987.17    179.70 o 
   0   2   3     5876.40     5910.03    103.36 o 
   1   2   3      472.75      476.27     24.94 o 
   2   2   3     2025.45     2346.67     95.47 o 
   3   2   3     4921.45     5650.87    115.40 o 
   4   2   3      141.83      146.95     27.28 o 
   5   2   3      872.15      839.91     92.77 o 
   6   2   3      138.42       85.19     63.87 o 
   7   2   3       37.00        0.00     63.31 o 
   8   2   3      213.51      260.40    112.09 o 
   9   2   3       93.17        0.00     88.46 o 
  10   2   3        0.02       65.90    115.66 o 
 -12   3   3     4227.18     5016.06    689.01 o 
 -11   3   3     6359.89     7098.98    420.95 o 
 -10   3   3     9590.36    10220.52    297.15 o 
  -9   3   3    11389.28    11684.13    306.88 o 
  -8   3   3     8388.80     8000.22    231.38 o 
  -7   3   3     5783.88     5822.49    182.05 o 
  -6   3   3     2903.26     2850.34    105.04 o 
  -5   3   3       87.89      125.19     61.38 o 
  -4   3   3     2906.05     2838.96     70.23 o 
  -3   3   3     4647.51     4239.23     96.11 o 
  -2   3   3    23908.87    22559.04    293.08 o 
  -1   3   3    33180.44    33116.41    534.31 o 
   0   3   3    34884.82    34866.79    499.62 o 
   1   3   3    67811.71    68863.14    886.34 o 
   2   3   3    38455.96    39331.40    580.61 o 
   3   3   3    15625.07    15220.37    255.62 o 
   4   3   3     8646.78     9017.30    176.45 o 
   5   3   3     1490.59     1623.27    122.11 o 
   6   3   3      927.67      978.35    183.22 o 
   7   3   3     2413.62     2426.38    244.58 o 
   8   3   3     2799.69     2629.63    297.45 o 
   9   3   3     7126.39     6628.58    389.08 o 
  10   3   3     4203.96     4237.58    348.13 o 
 -12   4   3        8.53       74.33    118.86 o 
 -11   4   3      162.23      223.18    224.80 o 
 -10   4   3       31.73       15.12     84.18 o 
  -9   4   3      408.74      378.51     82.36 o 
  -8   4   3      176.51      178.67     58.55 o 
  -7   4   3     1146.76     1096.01     90.82 o 
  -6   4   3     2237.67     2306.29    112.59 o 
  -5   4   3      101.29      104.42     28.10 o 
  -4   4   3     1029.54     1021.21     47.73 o 
  -3   4   3      316.70      363.73     34.75 o 
  -2   4   3     7212.55     6927.90    124.49 o 
  -1   4   3      126.06      152.62     20.56 o 
   0   4   3      637.97      642.81     25.54 o 
   1   4   3     1740.71     1764.35     45.94 o 
   2   4   3     1100.93     1080.20     45.53 o 
   3   4   3     3974.87     4086.28    101.52 o 
   4   4   3     1119.71     1086.54     60.45 o 
   5   4   3      734.98      690.67    115.25 o 
   6   4   3        0.84        0.00     47.82 o 
   7   4   3       14.79       13.32     64.98 o 
   8   4   3       97.18       11.43     84.98 o 
   9   4   3      583.64      346.56    125.88 o 
  10   4   3       34.22      127.87    199.73 o 
 -12   5   3     2305.01     3038.71    309.47 o 
 -11   5   3     5780.17     6280.37    397.16 o 
 -10   5   3    11022.89    10846.91    481.06 o 
  -9   5   3     7645.59     7519.96    238.75 o 
  -8   5   3     5631.68     5635.85    231.33 o 
  -7   5   3     4306.86     4528.27    204.42 o 
  -6   5   3     1608.98     1802.16     87.64 o 
  -5   5   3     3855.73     4160.61    107.14 o 
  -4   5   3      603.98      573.49     42.33 o 
  -3   5   3      724.61      759.06     56.36 o 
  -2   5   3     2934.72     2662.25     68.85 o 
  -1   5   3    89766.96    88257.09   1134.09 o 
   0   5   3    48390.15    47719.25    624.51 o 
   1   5   3    49284.57    49766.03    645.57 o 
   2   5   3    29651.36    30742.15    457.49 o 
   3   5   3     8974.09     9065.82    165.86 o 
   4   5   3     6850.21     6649.86    142.54 o 
   5   5   3      123.84      113.35     60.21 o 
   6   5   3      722.03      648.40    100.11 o 
   7   5   3     2290.29     2002.65    184.66 o 
   8   5   3     3770.55     3973.25    291.39 o 
   9   5   3     5580.03     4909.70    341.22 o 
  10   5   3     4684.37     5356.43    729.86 o 
 -12   6   3      114.63        0.00    119.45 o 
 -11   6   3       28.68        0.00    110.08 o 
 -10   6   3       62.52       18.86     66.56 o 
  -9   6   3      335.87      379.70     82.61 o 
  -8   6   3      219.23      217.40     64.84 o 
  -7   6   3      577.97      614.44     65.36 o 
  -6   6   3      199.39      147.39     41.05 o 
  -5   6   3      416.04      375.48     42.73 o 
  -4   6   3      484.26      478.39     41.05 o 
  -3   6   3     1432.05     1376.76     80.73 o 
  -2   6   3     2245.69     2387.71     88.82 o 
  -1   6   3      303.50      247.47     29.28 o 
   0   6   3     9716.09    10255.45    180.01 o 
   1   6   3     5451.08     5567.47    102.96 o 
   2   6   3        2.58        0.00     23.51 o 
   3   6   3      134.01      176.02     38.08 o 
   4   6   3      236.97      186.88     38.87 o 
   5   6   3        2.57        0.00     52.30 o 
   6   6   3      323.40      247.12     88.58 o 
   7   6   3      110.73       80.36     73.83 o 
   8   6   3      536.16      569.41    152.76 o 
   9   6   3      182.33      405.88    132.47 o 
  10   6   3      219.22      290.45    193.00 o 
 -12   7   3     3437.33     3388.67    330.95 o 
 -11   7   3     6091.01     6437.90    895.26 o 
 -10   7   3     8806.20     8784.43    480.69 o 
  -9   7   3     9139.24     9594.84    275.17 o 
  -8   7   3     6361.12     6436.43    210.50 o 
  -7   7   3     1432.76     1379.17     80.77 o 
  -6   7   3      123.37       18.80     38.12 o 
  -5   7   3      748.03      843.86     54.48 o 
  -4   7   3       40.91       23.57     25.36 o 
  -3   7   3     6575.42     6142.68    128.22 o 
  -2   7   3    18078.82    17311.74    407.59 o 
  -1   7   3    11959.74    11916.74    212.06 o 
   0   7   3    52558.58    53057.54    706.00 o 
   1   7   3    23196.70    22564.40    324.38 o 
   2   7   3    18247.12    17950.64    305.40 o 
   3   7   3    30647.50    32881.42    517.65 o 
   4   7   3     3622.20     3781.36    119.58 o 
   5   7   3     1733.90     1582.95    127.00 o 
   6   7   3      171.32      171.19     68.59 o 
   7   7   3     2580.92     2314.18    176.91 o 
   8   7   3     2147.08     2267.94    186.90 o 
   9   7   3     4144.36     3508.88    447.02 o 
 -12   8   3        1.39      102.74    135.98 o 
 -11   8   3       84.35      201.11    112.91 o 
 -10   8   3        0.81        0.00     67.17 o 
  -9   8   3       73.38      165.79     71.58 o 
  -8   8   3      164.92      243.73     69.72 o 
  -7   8   3      342.16      297.47     49.18 o 
  -6   8   3        2.99        0.00     32.26 o 
  -5   8   3       20.49       20.56     29.44 o 
  -4   8   3     5444.70     5832.22    114.40 o 
  -3   8   3    11133.80    11527.08    201.76 o 
  -2   8   3     1599.48     1592.45    127.71 o 
  -1   8   3     2805.94     2694.02     81.88 o 
   0   8   3      554.25      569.69     37.68 o 
   1   8   3       13.62        0.00     16.44 o 
   2   8   3       12.73        5.80     25.82 o 
   3   8   3     2489.07     2761.63    119.01 o 
   4   8   3      517.53      485.16     53.82 o 
   5   8   3      287.37      314.72     74.40 o 
   6   8   3      736.69      709.98    103.65 o 
   7   8   3      434.05      614.19    107.98 o 
   8   8   3      991.66      811.60    162.20 o 
   9   8   3        5.98      120.01    158.34 o 
 -12   9   3     6511.17     6062.16    611.61 o 
 -11   9   3     5134.39     6363.80    408.78 o 
 -10   9   3     3143.00     3437.01    214.58 o 
  -9   9   3     9282.66     9551.49    253.14 o 
  -8   9   3    11518.01    11330.75    276.32 o 
  -7   9   3     2693.84     2694.54    100.58 o 
  -6   9   3      255.10      123.01     36.45 o 
  -5   9   3       20.77       37.99     27.40 o 
  -4   9   3      658.12      581.74     44.81 o 
  -3   9   3     5600.53     5287.17    127.33 o 
  -2   9   3    34969.06    34370.29    608.97 o 
  -1   9   3    30872.29    30842.09    548.18 o 
   0   9   3    27837.84    28435.86    408.33 o 
   1   9   3    25977.48    26347.40    417.71 o 
   2   9   3    33455.70    34638.44    547.71 o 
   3   9   3    12970.34    13476.18    234.85 o 
   4   9   3     3712.78     3894.37    133.91 o 
   5   9   3     1800.38     1995.57    140.18 o 
   6   9   3     1097.43     1078.23    223.39 o 
   7   9   3       15.24        0.00     98.20 o 
   8   9   3      804.89      656.13    360.99 o 
   9   9   3     4564.70     3789.55    474.47 o 
 -12  10   3       55.26        0.00    175.87 o 
 -11  10   3       32.51       84.26    133.90 o 
 -10  10   3       95.05       43.73     73.91 o 
  -9  10   3      596.33      651.11     87.14 o 
  -8  10   3        1.41        0.00     48.17 o 
  -7  10   3      136.03       88.52     42.75 o 
  -6  10   3      512.06      595.70     64.80 o 
  -5  10   3      774.94      779.46     52.29 o 
  -4  10   3     8988.70     9391.42    172.07 o 
  -3  10   3     9139.23     9508.69    250.51 o 
  -2  10   3     1018.96     1073.54     74.72 o 
  -1  10   3      495.03      466.98     61.22 o 
   0  10   3     1666.62     1667.86     64.84 o 
   1  10   3     8816.07     9454.62    212.52 o 
   2  10   3     1194.57     1033.02    126.13 o 
   3  10   3     1062.79     1136.59     74.42 o 
   4  10   3       34.13       31.53     39.01 o 
   5  10   3      559.86      429.21    108.72 o 
   6  10   3      145.82      157.60     95.03 o 
   7  10   3     2008.58     1528.71    198.80 o 
   8  10   3      235.44      380.32    143.60 o 
   9  10   3        3.21        0.00    143.25 o 
 -12  11   3     5896.11     5636.61    610.52 o 
 -11  11   3     4627.23     4596.79    361.11 o 
 -10  11   3     3313.53     3745.17    199.28 o 
  -9  11   3     8713.09     9258.10    284.80 o 
  -8  11   3     8074.95     8280.65    235.88 o 
  -7  11   3     7367.74     7388.99    198.89 o 
  -6  11   3     1304.75     1306.64     73.81 o 
  -5  11   3      264.66      231.33     37.61 o 
  -4  11   3      226.45      298.09     46.78 o 
  -3  11   3    10514.13    10536.06    293.63 o 
  -2  11   3    21961.73    21614.16    430.94 o 
  -1  11   3    34675.73    33630.12    536.15 o 
   0  11   3    58737.23    59675.00    990.85 o 
   1  11   3    33374.63    34333.51    493.22 o 
   2  11   3    29156.91    28744.19    537.87 o 
   3  11   3    15369.39    15340.05    393.15 o 
   4  11   3     3974.90     3645.51    148.10 o 
   5  11   3       34.29        0.00     78.07 o 
   6  11   3      736.37      921.91    152.52 o 
   7  11   3      521.38      569.57    142.25 o 
   8  11   3     1920.33     1715.50    364.25 o 
   9  11   3     2446.92     3016.33    436.01 o 
 -11  12   3      108.79      161.76    142.54 o 
 -10  12   3       75.69       55.21     81.59 o 
  -9  12   3     1324.87     1557.75    127.09 o 
  -8  12   3       48.25       24.79     63.24 o 
  -7  12   3       69.24        5.85     50.31 o 
  -6  12   3      302.55      333.01     47.36 o 
  -5  12   3     1283.18     1401.42     67.69 o 
  -4  12   3     1362.08     1480.38     77.30 o 
  -3  12   3       12.83       13.90     32.86 o 
  -2  12   3     2084.14     2153.73    110.51 o 
  -1  12   3      218.54      182.20     37.07 o 
   0  12   3      255.18      420.05     48.19 o 
   1  12   3       68.44       90.37     29.10 o 
   2  12   3        3.14       25.42     24.18 o 
   3  12   3      271.73      253.35     47.33 o 
   4  12   3      288.88      312.96     56.35 o 
   5  12   3      783.40      850.38    138.26 o 
   6  12   3     1710.58     1465.84    183.81 o 
   7  12   3      581.01      508.86    138.82 o 
   8  12   3      137.38      171.43    126.50 o 
   9  12   3       38.64      108.87    174.65 o 
 -11  13   3     3631.80     3579.27    341.21 o 
 -10  13   3     5718.98     6081.37    255.34 o 
  -9  13   3     5500.33     6060.75    219.88 o 
  -8  13   3     9591.78     9784.31    296.62 o 
  -7  13   3    12259.15    12636.00    303.13 o 
  -6  13   3       85.25       69.40     41.45 o 
  -5  13   3      114.71       89.48     54.72 o 
  -4  13   3      781.57      755.82     62.22 o 
  -3  13   3    17088.79    17230.28    327.99 o 
  -2  13   3    16622.64    15706.44    450.93 o 
  -1  13   3    16658.13    17063.00    339.51 o 
   0  13   3    30090.80    29947.36    498.85 o 
   1  13   3    34107.16    35017.78    512.66 o 
   2  13   3    23353.32    22836.88    423.07 o 
   3  13   3     8534.81     9009.48    242.96 o 
   4  13   3     5659.33     5806.93    293.40 o 
   5  13   3      532.43      352.18    110.25 o 
   6  13   3      270.16       82.74    102.60 o 
   7  13   3     1505.18     1386.10    202.69 o 
   8  13   3     2402.27     2088.88    252.10 o 
   9  13   3     1325.80     1420.04    235.00 o 
 -11  14   3       69.51      138.50    184.71 o 
 -10  14   3       10.91       28.78     82.24 o 
  -9  14   3      107.69      178.33     71.35 o 
  -8  14   3      116.41      181.45     76.40 o 
  -7  14   3       17.87       27.29     53.57 o 
  -6  14   3      293.99      298.39     52.92 o 
  -5  14   3      572.21      664.98     62.95 o 
  -4  14   3     1198.03     1338.76     77.86 o 
  -3  14   3     1702.94     1813.55     96.75 o 
  -2  14   3      804.25      722.38     75.67 o 
  -1  14   3     1134.99     1324.72    151.80 o 
   0  14   3       28.38       75.99     37.07 o 
   1  14   3     1451.90     1560.27     90.29 o 
   2  14   3       13.51        0.00     40.16 o 
   3  14   3      195.02      167.60     49.67 o 
   4  14   3      771.91      684.14    112.51 o 
   5  14   3      555.82      631.50    136.29 o 
   6  14   3     1206.61     1175.34    181.58 o 
   7  14   3      192.12      370.12    136.74 o 
   8  14   3       54.27      125.63    129.03 o 
 -11  15   3     3268.95     4129.06    511.31 o 
 -10  15   3     4661.46     4859.22    260.52 o 
  -9  15   3     7800.33     8519.65    299.93 o 
  -8  15   3     5696.00     5631.52    217.27 o 
  -7  15   3     3421.68     3491.20    270.17 o 
  -6  15   3      141.68       37.01     52.85 o 
  -5  15   3      323.68      256.88     50.13 o 
  -4  15   3      890.63      720.28     64.90 o 
  -3  15   3     6289.57     6408.52    184.70 o 
  -2  15   3    13125.41    12364.65    375.75 o 
  -1  15   3    18099.13    17895.40    372.82 o 
   0  15   3    19242.73    19504.99    430.70 o 
   1  15   3    22618.58    22894.66    415.64 o 
   2  15   3    14016.06    14106.61    375.41 o 
   3  15   3     1115.19     1106.27    101.17 o 
   4  15   3     4290.97     3958.96    382.74 o 
   5  15   3     1983.23     1871.10    229.31 o 
   6  15   3       18.45       30.11     99.26 o 
   7  15   3      374.95      255.03    164.93 o 
   8  15   3     1888.42     1925.97    254.16 o 
 -11  16   3       33.05        0.00    154.81 o 
 -10  16   3       81.71       86.29     81.98 o 
  -9  16   3        7.64       13.23     84.69 o 
  -8  16   3      194.60      167.14     74.07 o 
  -7  16   3      394.19      353.93     77.84 o 
  -6  16   3      828.41      766.68     88.22 o 
  -5  16   3     2525.36     2429.95    112.06 o 
  -4  16   3     2113.76     2337.19    104.85 o 
  -3  16   3       66.39       89.11     45.37 o 
  -2  16   3      218.81      113.40     54.17 o 
  -1  16   3      365.87      445.30     57.08 o 
   0  16   3      103.09      136.00     45.96 o 
   1  16   3      771.78      905.73     78.68 o 
   2  16   3      291.13      327.19     58.49 o 
   3  16   3     1585.07     1562.26    105.07 o 
   4  16   3        7.33        0.00     57.63 o 
   5  16   3       84.58      142.82     81.91 o 
   6  16   3     1109.92     1293.14    189.26 o 
   7  16   3      240.19      356.66    141.76 o 
   8  16   3      268.40      361.81    157.63 o 
 -10  17   3     2839.03     3159.29    188.49 o 
  -9  17   3     5654.85     5648.59    259.62 o 
  -8  17   3     2704.16     2396.39    156.72 o 
  -7  17   3      695.23      540.47     82.29 o 
  -6  17   3     1963.43     2213.47    155.12 o 
  -5  17   3       17.67        0.78     41.16 o 
  -4  17   3      194.38      144.71     46.01 o 
  -3  17   3     1935.82     1904.01    130.32 o 
  -2  17   3    10625.24    10249.66    281.96 o 
  -1  17   3    18075.92    17581.26    401.99 o 
   0  17   3    20945.03    21112.56    398.64 o 
   1  17   3    13501.82    14593.83    309.19 o 
   2  17   3    10106.25    10085.38    245.73 o 
   3  17   3     1119.23      989.83    101.44 o 
   4  17   3     2382.09     2484.16    227.68 o 
   5  17   3     1022.85      731.16    327.74 o 
   6  17   3      202.72      126.49    117.95 o 
   7  17   3      223.62      126.29    212.84 o 
   8  17   3     1725.35     1503.74    240.03 o 
 -10  18   3        2.93      134.42    100.11 o 
  -9  18   3      176.98      230.40     96.84 o 
  -8  18   3      891.83     1113.44    114.79 o 
  -7  18   3      577.91      509.71     88.09 o 
  -6  18   3     1737.58     1708.48    152.22 o 
  -5  18   3     4145.26     4073.78    194.60 o 
  -4  18   3      713.20      827.70     83.78 o 
  -3  18   3      369.12      194.55     63.40 o 
  -2  18   3     1373.07     1409.27    117.40 o 
  -1  18   3     1255.45     1205.97    109.41 o 
   0  18   3      184.31      149.10     63.24 o 
   1  18   3      229.99      175.08     56.19 o 
   2  18   3      464.12      466.67     69.75 o 
   3  18   3     1084.81     1232.53    118.93 o 
   4  18   3      350.11      359.08     82.30 o 
   5  18   3      153.15       97.04     89.45 o 
   6  18   3      668.65      400.04    138.50 o 
   7  18   3      327.25      490.27    166.00 o 
   8  18   3      455.35      204.13    194.97 o 
 -10  19   3     2823.63     3076.01    256.60 o 
  -9  19   3     1924.33     1778.62    153.76 o 
  -8  19   3     3129.19     3455.52    190.67 o 
  -7  19   3     2105.44     2148.81    146.76 o 
  -6  19   3      985.14      833.90    101.13 o 
  -5  19   3      174.16      101.67     59.23 o 
  -4  19   3      366.60      378.71     66.40 o 
  -3  19   3     3839.25     3930.92    192.55 o 
  -2  19   3     3566.57     3518.63    179.43 o 
  -1  19   3     6336.95     6699.20    284.63 o 
   0  19   3    25415.89    26090.97    554.84 o 
   1  19   3    11248.05    11364.33    282.01 o 
   2  19   3     6481.57     6583.12    320.69 o 
   3  19   3     4886.23     5462.02    264.52 o 
   4  19   3     1017.28      836.79    106.04 o 
   5  19   3      186.40      154.03     91.87 o 
   6  19   3      223.57        0.00    111.66 o 
   7  19   3      810.73      694.17    264.62 o 
  -9  20   3       59.35       38.89     90.48 o 
  -8  20   3       64.82        0.00     70.19 o 
  -7  20   3     1072.77     1325.95    125.54 o 
  -6  20   3     3149.46     3017.15    165.28 o 
  -5  20   3     2398.17     2431.21    170.63 o 
  -4  20   3     2285.11     2005.21    153.08 o 
  -3  20   3      171.48      166.64     66.00 o 
  -2  20   3     2475.28     2474.15    161.51 o 
  -1  20   3      709.83      726.34     96.55 o 
   0  20   3     1819.19     1848.95    140.11 o 
   1  20   3        6.24      105.14     66.08 o 
   2  20   3      197.10      274.44     67.69 o 
   3  20   3       46.84       12.21     64.15 o 
   4  20   3      394.84      340.13     89.11 o 
   5  20   3     1562.05     1194.35    152.93 o 
   6  20   3      286.89      309.41    135.93 o 
   7  20   3      659.84      367.14    161.32 o 
  -9  21   3     2232.84     2461.62    199.22 o 
  -8  21   3     1079.21     1070.69    129.20 o 
  -7  21   3     1656.08     1834.29    144.88 o 
  -6  21   3     1180.84      956.28    125.98 o 
  -5  21   3      174.72      296.95     89.03 o 
  -4  21   3      465.22      193.51     78.77 o 
  -3  21   3     2381.17     2223.52    283.61 o 
  -2  21   3     1899.44     1905.03    147.73 o 
  -1  21   3     7307.30     7174.32    258.02 o 
   0  21   3    16148.84    16353.88    412.62 o 
   1  21   3     8433.08     8466.72    276.61 o 
   2  21   3     6379.61     6026.77    275.97 o 
   3  21   3     5556.78     5283.35    222.04 o 
   4  21   3     2442.65     2710.76    243.83 o 
   5  21   3      248.75      132.78     97.86 o 
   6  21   3       82.72        0.00    237.10 o 
   7  21   3      640.03     1096.96    278.49 o 
  -9  22   3      105.16        0.00    103.88 o 
  -8  22   3       94.00       58.94     95.11 o 
  -7  22   3      522.17      508.60    115.18 o 
  -6  22   3     2739.44     2604.30    191.40 o 
  -5  22   3      868.88      643.47    171.06 o 
  -4  22   3      382.52      300.65     88.26 o 
  -3  22   3      440.54      564.69     95.44 o 
  -2  22   3      362.92      388.67     88.67 o 
  -1  22   3      175.39      166.48     96.19 o 
   0  22   3       28.35       85.21     66.95 o 
   1  22   3       15.17       36.02     70.01 o 
   2  22   3       23.23       56.56     76.59 o 
   3  22   3       17.04        5.44     94.95 o 
   4  22   3      935.13     1231.61    132.93 o 
   5  22   3      412.33      282.54    116.18 o 
   6  22   3      342.38      422.40    149.03 o 
  -8  23   3     1658.65     1502.28    230.74 o 
  -7  23   3     1879.29     1818.78    236.94 o 
  -6  23   3     1330.45     1071.94    152.70 o 
  -5  23   3      313.79      259.91     95.62 o 
  -4  23   3     1328.56     1286.96    156.92 o 
  -3  23   3     2919.89     2718.66    185.22 o 
  -2  23   3     4357.01     4830.74    233.75 o 
  -1  23   3     9408.68     9769.75    563.79 o 
   0  23   3     7421.66     7362.24    272.51 o 
   1  23   3     9571.68     8943.41    407.52 o 
   2  23   3     7619.48     8299.48    513.77 o 
   3  23   3     2908.36     3131.76    301.07 o 
   4  23   3     1987.28     2053.27    346.88 o 
   5  23   3      470.14      199.21    112.85 o 
   6  23   3       31.02        0.00    150.32 o 
  -8  24   3       44.11       65.93    135.29 o 
  -7  24   3      263.95      146.21    106.20 o 
  -6  24   3     2288.37     2308.72    286.32 o 
  -5  24   3      719.53      740.77    125.33 o 
  -4  24   3      309.24      333.28     98.58 o 
  -3  24   3      977.51     1091.79    155.43 o 
  -2  24   3      321.17      392.77     97.91 o 
  -1  24   3      297.89      375.09     94.87 o 
   0  24   3      137.93      146.96     81.54 o 
   1  24   3      115.06      153.27     88.60 o 
   2  24   3      176.61       79.03     96.32 o 
   3  24   3      128.61      137.59    112.08 o 
   4  24   3      742.99      738.77    224.80 o 
  -7  25   3     1916.56     1689.75    207.86 o 
  -6  25   3      183.57       96.72     96.99 o 
  -5  25   3        3.22       47.51     93.71 o 
  -4  25   3      515.71      646.14    122.09 o 
  -3  25   3     2411.47     2398.96    187.23 o 
  -2  25   3     5576.81     5003.59    253.15 o 
  -1  25   3     5381.53     5064.38    463.56 o 
   0  25   3     4444.83     4938.52    248.67 o 
   1  25   3     5937.03     6141.21    272.49 o 
   2  25   3     4344.31     3990.58    295.72 o 
   3  25   3     3438.17     3580.13    265.29 o 
   4  25   3     1870.13     2011.16    218.22 o 
  -7  26   3      347.22      271.62    144.86 o 
  -6  26   3     1237.33      954.92    145.25 o 
  -5  26   3      688.47      501.36    121.80 o 
  -4  26   3      631.94      577.46    117.85 o 
  -3  26   3     1452.59     1399.62    152.33 o 
  -2  26   3      211.39      232.30     97.08 o 
  -1  26   3       19.50       53.58     91.31 o 
   0  26   3        9.98       24.13     86.61 o 
   1  26   3      192.09      165.34    105.19 o 
   2  26   3        2.72        1.13    102.43 o 
   3  26   3      176.35      339.16    131.35 o 
   4  26   3      568.51      678.43    187.65 o 
  -6  27   3       64.52       56.51    134.86 o 
  -5  27   3       67.21       45.23    103.70 o 
  -4  27   3      222.72       72.00    100.08 o 
  -3  27   3     1633.97     1624.98    169.93 o 
  -2  27   3     2460.51     2350.32    198.98 o 
  -1  27   3     3685.53     4016.84    342.78 o 
   0  27   3     5013.79     5360.90    275.82 o 
   1  27   3     2517.59     2794.14    295.43 o 
   2  27   3     1318.88     1194.11    181.72 o 
   3  27   3     1861.32     1805.65    246.54 o 
  -5  28   3     1001.33     1204.88    217.08 o 
  -4  28   3      571.17      545.32    131.03 o 
  -3  28   3      334.93      270.84    110.45 o 
  -2  28   3      480.86      609.16    130.14 o 
  -1  28   3       80.24      112.04     98.53 o 
   0  28   3        3.66       93.46     95.40 o 
   1  28   3       35.38        0.00    102.94 o 
   2  28   3        5.38       36.34    157.16 o 
   3  28   3      193.37       16.30    159.08 o 
  -4  29   3      343.64      688.63    201.24 o 
  -3  29   3      720.99      748.81    154.71 o 
  -2  29   3     2518.35     2327.39    232.68 o 
  -1  29   3     2723.60     2344.88    231.56 o 
   0  29   3     1871.22     1904.37    236.41 o 
   1  29   3     2535.12     2977.66    317.87 o 
  -2  30   3      346.27      260.71    132.88 o 
  -1  30   3       20.99       18.99    131.66 o 
   0  30   3        0.40       36.64    156.97 o 
 -13   0   4     2478.01     3496.52    492.01 o 
 -12   0   4     2327.24     1820.43    352.70 o 
 -11   0   4     7051.73     6303.21    794.69 o 
 -10   0   4     5746.66     5413.92    380.15 o 
  -9   0   4       37.15        0.00     93.44 o 
  -8   0   4      361.22      296.56    139.18 o 
  -7   0   4     1254.01     1001.87    121.50 o 
  -6   0   4    16737.59    16454.02    441.23 o 
  -5   0   4    69827.86    69932.49   1151.08 o 
  -4   0   4    73973.42    74340.10   1381.31 o 
  -3   0   4      267.21      476.04     59.63 o 
  -2   0   4    15381.09    15167.08    316.76 o 
  -1   0   4    11864.58    11623.11    220.38 o 
   0   0   4    23545.82    23727.16    397.92 o 
   1   0   4     2042.08     2187.51    102.61 o 
   2   0   4      382.07      398.17     57.65 o 
   3   0   4      353.58      303.40     60.57 o 
   4   0   4     5691.77     5763.41    501.05 o 
   5   0   4     6369.65     6419.21    269.14 o 
   6   0   4     8702.94     8636.63    523.68 o 
   7   0   4    10370.81    11078.87    647.49 o 
   8   0   4    10130.14     9108.12    604.54 o 
   9   0   4     4659.61     4649.88    487.11 o 
 -13   1   4        0.01       64.23    206.05 o 
 -12   1   4      122.62       41.26    127.31 o 
 -11   1   4        4.15       72.71     75.61 o 
 -10   1   4      101.69       51.99     71.57 o 
  -9   1   4        3.52       12.95     56.08 o 
  -8   1   4      217.19       89.26     53.72 o 
  -7   1   4       46.13       45.87     42.83 o 
  -6   1   4      147.62      122.23     39.35 o 
  -5   1   4     2190.14     2632.10     91.16 o 
  -4   1   4      231.36      172.72     31.52 o 
  -3   1   4    15974.92    16387.88    249.21 o 
  -2   1   4     3142.06     3021.82     69.23 o 
  -1   1   4      662.43      641.42     31.53 o 
   0   1   4     1719.68     1786.62     38.72 o 
   1   1   4     3056.41     3271.53     79.89 o 
   2   1   4      207.17      279.90     36.85 o 
   3   1   4      103.92       93.90     32.85 o 
   4   1   4       62.02        0.00     33.82 o 
   5   1   4      348.76      346.68     59.27 o 
   6   1   4      119.32      259.53    117.84 o 
   7   1   4      155.58        0.00     93.93 o 
   8   1   4        6.26      171.44    105.27 o 
   9   1   4        1.75       12.97    105.19 o 
 -13   2   4     2593.94     2573.10    764.79 o 
 -12   2   4     2823.97     2897.68    296.31 o 
 -11   2   4     4755.71     4877.56    221.04 o 
 -10   2   4     6735.99     7091.68    244.88 o 
  -9   2   4      474.40      411.10     78.93 o 
  -8   2   4        2.21       21.52     48.65 o 
  -7   2   4     2791.61     2708.00    114.25 o 
  -6   2   4    12017.79    12164.09    246.25 o 
  -5   2   4    51680.37    50718.40    608.29 o 
  -4   2   4    62812.21    61580.89    762.02 o 
  -3   2   4    12515.93    11195.08    173.05 o 
  -2   2   4    33516.68    33042.00    412.91 o 
  -1   2   4     9665.38     9721.32    144.07 o 
   0   2   4    20639.21    20471.54    343.42 o 
   1   2   4     2450.43     2231.54     61.29 o 
   2   2   4     1128.58     1103.13     59.31 o 
   3   2   4       11.14       34.57     25.07 o 
   4   2   4     2173.18     2275.48    131.54 o 
   5   2   4     6482.86     6488.44    375.85 o 
   6   2   4    16601.09    15581.37    542.01 o 
   7   2   4    10895.90    10621.42   1152.07 o 
   8   2   4     9429.10     8352.53    403.18 o 
   9   2   4     5004.71     5030.31    588.17 o 
 -13   3   4       21.32        0.00    124.15 o 
 -12   3   4      447.43      305.27    143.44 o 
 -11   3   4      114.93      120.47     79.03 o 
 -10   3   4      624.99      510.66    104.45 o 
  -9   3   4      171.84       92.20     62.79 o 
  -8   3   4      435.16      582.97     83.42 o 
  -7   3   4     1044.66     1196.66     83.07 o 
  -6   3   4     2004.20     2078.80     95.24 o 
  -5   3   4     1220.98     1378.38     65.12 o 
  -4   3   4      215.61      213.43     27.58 o 
  -3   3   4    17570.18    18682.00    245.07 o 
  -2   3   4     8704.81     8496.53    183.25 o 
  -1   3   4     1989.08     2041.30     53.40 o 
   0   3   4     5427.46     5928.34    111.26 o 
   1   3   4     5696.23     6297.67    128.73 o 
   2   3   4    17035.39    18501.36    301.91 o 
   3   3   4      329.82      351.93     40.39 o 
   4   3   4        3.69        0.00     45.05 o 
   5   3   4      761.91      838.14    115.29 o 
   6   3   4      206.36      211.14     96.61 o 
   7   3   4       61.96      115.47     96.43 o 
   8   3   4       22.41      142.46    105.07 o 
   9   3   4       70.76      141.41    118.00 o 
 -12   4   4     3839.94     3629.34    484.40 o 
 -11   4   4     3734.43     3691.59    241.28 o 
 -10   4   4     4893.55     5140.32    232.49 o 
  -9   4   4      490.12      690.13    125.41 o 
  -8   4   4       38.94       51.69     52.73 o 
  -7   4   4     3980.35     3862.37    133.68 o 
  -6   4   4    11876.92    11135.53    214.69 o 
  -5   4   4    48378.62    47756.32    665.23 o 
  -4   4   4    91188.51    91124.22   1037.02 o 
  -3   4   4    20425.98    19361.24    272.60 o 
  -2   4   4    42972.42    41497.18    561.16 o 
  -1   4   4    14922.79    14875.01    219.29 o 
   0   4   4    16534.74    16163.09    235.85 o 
   1   4   4     8801.36     9240.63    151.21 o 
   2   4   4      141.54      222.57     25.17 o 
   3   4   4     1244.32     1329.29     57.97 o 
   4   4   4     1893.52     1914.90    126.30 o 
   5   4   4    11343.98    10995.35    358.30 o 
   6   4   4     6897.02     6793.48    262.94 o 
   7   4   4    13130.74    11961.72    475.53 o 
   8   4   4    11655.55    10899.48    472.43 o 
   9   4   4     5538.78     5845.03    380.28 o 
 -12   5   4      176.35      316.42    158.07 o 
 -11   5   4      150.29      190.84     83.11 o 
 -10   5   4       72.37        3.73     64.50 o 
  -9   5   4        7.67        0.00     60.27 o 
  -8   5   4       20.74        3.38     44.81 o 
  -7   5   4        1.20        0.00     33.07 o 
  -6   5   4       16.08        0.00     30.12 o 
  -5   5   4       27.27      106.85     28.33 o 
  -4   5   4    13802.20    13688.75    217.52 o 
  -3   5   4      185.18      206.59     30.15 o 
  -2   5   4      258.93      230.87     26.64 o 
  -1   5   4      734.39      795.62     37.63 o 
   0   5   4       53.83       69.42     15.31 o 
   1   5   4    12400.08    13762.29    193.13 o 
   2   5   4    15026.27    16429.62    248.00 o 
   3   5   4      799.77      985.67     75.73 o 
   4   5   4      267.20      252.25     63.67 o 
   5   5   4     1249.27     1050.87    134.49 o 
   6   5   4      303.23      244.47     81.73 o 
   7   5   4      397.95      361.51    120.63 o 
   8   5   4        5.01       78.83     99.82 o 
   9   5   4       49.08        2.81    105.54 o 
 -12   6   4     4020.01     4759.62    806.72 o 
 -11   6   4     2963.23     2911.33    180.13 o 
 -10   6   4     1410.39     1397.58    127.89 o 
  -9   6   4       11.30       60.93     63.21 o 
  -8   6   4      244.62      196.81     55.28 o 
  -7   6   4     5091.22     5113.70    152.26 o 
  -6   6   4    11369.51    10651.57    195.39 o 
  -5   6   4    11363.06    10892.10    193.04 o 
  -4   6   4    58821.05    57276.67    849.05 o 
  -3   6   4    53376.28    52074.79    656.96 o 
  -2   6   4    33557.77    32625.79    457.99 o 
  -1   6   4    53615.60    53594.77    659.46 o 
   0   6   4    13951.26    13812.36    194.75 o 
   1   6   4     4083.38     4318.98    115.72 o 
   2   6   4     1757.56     1714.09     74.62 o 
   3   6   4      136.83       92.25     35.01 o 
   4   6   4     9043.51     8933.05    335.83 o 
   5   6   4     6632.38     6680.77    414.40 o 
   6   6   4     3748.88     4111.32    262.52 o 
   7   6   4    17258.29    16315.14    581.12 o 
   8   6   4    10342.27     9965.35    631.46 o 
   9   6   4     5180.09     5372.94    562.95 o 
 -12   7   4       15.27      191.50    135.43 o 
 -11   7   4      271.93      104.08     79.66 o 
 -10   7   4      280.71      360.25     82.85 o 
  -9   7   4       21.60        3.59     61.90 o 
  -8   7   4      281.11      288.75     59.60 o 
  -7   7   4      541.16      573.36     60.47 o 
  -6   7   4      301.85      397.40     43.89 o 
  -5   7   4      169.04      154.73     35.02 o 
  -4   7   4     1652.42     1642.71     67.69 o 
  -3   7   4    13404.07    13635.65    198.58 o 
  -2   7   4       67.76       27.68     24.05 o 
  -1   7   4      200.71      219.21     27.29 o 
   0   7   4     1055.42     1058.30     41.19 o 
   1   7   4     1050.49     1159.79     51.80 o 
   2   7   4      350.51      394.64     31.54 o 
   3   7   4       24.51       80.87     33.14 o 
   4   7   4      590.98      448.18    149.78 o 
   5   7   4      102.72       74.24     63.84 o 
   6   7   4       31.19      112.12     73.20 o 
   7   7   4        6.20      244.63    105.73 o 
   8   7   4       27.67       21.88    145.56 o 
   9   7   4       11.56        0.00    144.34 o 
 -12   8   4     2479.21     3028.63    344.00 o 
 -11   8   4     1955.98     2275.64    168.09 o 
 -10   8   4      155.30      136.75     76.92 o 
  -9   8   4      366.54      307.60     79.93 o 
  -8   8   4       93.88       87.38     51.28 o 
  -7   8   4     3482.67     3347.98    119.80 o 
  -6   8   4     3498.44     3384.97    165.25 o 
  -5   8   4    13269.08    12846.25    219.68 o 
  -4   8   4    20917.95    20747.44    306.50 o 
  -3   8   4    56179.54    53781.17    638.55 o 
  -2   8   4    46185.42    46413.59    703.45 o 
  -1   8   4    26241.51    26558.37    384.92 o 
   0   8   4     8177.41     7912.84    156.79 o 
   1   8   4     4043.28     3945.37     89.26 o 
   2   8   4     5493.71     5869.10    125.98 o 
   3   8   4      671.10      717.09     58.27 o 
   4   8   4     3688.47     3615.78    205.52 o 
   5   8   4     9041.42     8885.48    291.15 o 
   6   8   4    11137.03    11471.36    427.11 o 
   7   8   4    10595.14    11355.72    690.99 o 
   8   8   4     7694.71     6512.98    572.06 o 
   9   8   4     4095.36     3517.72    466.46 o 
 -12   9   4        0.36      143.75    147.97 o 
 -11   9   4      156.18      197.57     81.91 o 
 -10   9   4      294.22      483.05     96.12 o 
  -9   9   4      527.93      382.59     84.59 o 
  -8   9   4      233.40      247.57     55.70 o 
  -7   9   4      561.47      568.23     61.53 o 
  -6   9   4       74.96       85.31     32.95 o 
  -5   9   4      464.04      465.75     44.99 o 
  -4   9   4     3301.80     3416.26    107.74 o 
  -3   9   4      838.23     1016.37     51.54 o 
  -2   9   4     1251.36     1304.56    108.22 o 
  -1   9   4      832.89      879.49     49.83 o 
   0   9   4     2283.22     2630.25     76.69 o 
   1   9   4      351.00      333.18     45.35 o 
   2   9   4     2020.13     2317.35     79.90 o 
   3   9   4       88.66       97.03     38.77 o 
   4   9   4       36.65       42.17     57.49 o 
   5   9   4      215.02       69.89     68.43 o 
   6   9   4     1947.58     2033.53    210.18 o 
   7   9   4       14.70       63.71     97.91 o 
   8   9   4      215.12      363.84    185.79 o 
   9   9   4        3.90        0.00    145.29 o 
 -12  10   4     1813.56     2472.00    424.46 o 
 -11  10   4     2326.68     2458.90    178.39 o 
 -10  10   4     1268.27     1451.39    121.80 o 
  -9  10   4     1212.94     1299.10    109.31 o 
  -8  10   4      944.80      994.02    125.12 o 
  -7  10   4     2814.66     2932.76    111.36 o 
  -6  10   4     1874.49     1893.34     82.01 o 
  -5  10   4    17525.54    16455.21    249.98 o 
  -4  10   4    18702.61    18142.03    348.81 o 
  -3  10   4    27495.48    26897.71    351.34 o 
  -2  10   4    41427.73    40879.15    637.89 o 
  -1  10   4    17875.48    17490.08    309.07 o 
   0  10   4      783.15      647.87     49.92 o 
   1  10   4     6242.72     6430.46    217.78 o 
   2  10   4     1147.45     1269.12     73.90 o 
   3  10   4      647.60      740.41     91.72 o 
   4  10   4      552.45      507.16    209.71 o 
   5  10   4     7400.43     6464.46    443.08 o 
   6  10   4     8929.35     8139.51    377.80 o 
   7  10   4     7261.98     7212.53    522.86 o 
   8  10   4     5499.45     6170.07    577.36 o 
   9  10   4     3404.46     3951.83    500.43 o 
 -12  11   4        0.54        0.00    177.50 o 
 -11  11   4      280.33      427.82    105.43 o 
 -10  11   4     1275.88     1507.65    137.44 o 
  -9  11   4      148.07      176.76     72.03 o 
  -8  11   4      107.71      124.25     54.20 o 
  -7  11   4       21.68       21.13     39.53 o 
  -6  11   4      141.56      181.09     42.46 o 
  -5  11   4      480.66      512.17     47.84 o 
  -4  11   4       77.00       18.82     28.64 o 
  -3  11   4      369.20      378.69     40.63 o 
  -2  11   4     1724.75     1769.99    119.54 o 
  -1  11   4     3206.44     3179.84    146.88 o 
   0  11   4      569.81      554.43     48.01 o 
   1  11   4      392.20      572.02     58.15 o 
   2  11   4     1457.80     1430.20    121.40 o 
   3  11   4      125.49       46.93     40.76 o 
   4  11   4     1967.34     1877.48    202.85 o 
   5  11   4     1170.72     1238.96    167.61 o 
   6  11   4      364.45      346.89    123.69 o 
   7  11   4       17.22      105.13    111.10 o 
   8  11   4      126.89      209.04    168.40 o 
 -12  12   4     1840.61     3094.75    470.53 o 
 -11  12   4     2954.41     3446.78    208.14 o 
 -10  12   4     2469.82     2456.20    170.50 o 
  -9  12   4      567.73      443.23     81.29 o 
  -8  12   4       89.02       24.88     59.52 o 
  -7  12   4     2749.06     2768.76    111.69 o 
  -6  12   4     7488.16     7328.73    228.77 o 
  -5  12   4    11356.23    11321.55    207.69 o 
  -4  12   4    19110.06    19122.38    318.32 o 
  -3  12   4    24988.21    24162.36    381.51 o 
  -2  12   4    13545.74    12994.51    325.49 o 
  -1  12   4    16566.51    16174.42    301.60 o 
   0  12   4    11042.71    11043.85    203.38 o 
   1  12   4     3750.93     3883.73    103.47 o 
   2  12   4      173.94      183.67     56.96 o 
   3  12   4       63.60        0.00     42.26 o 
   4  12   4     4054.83     4847.35    279.34 o 
   5  12   4     7206.14     6338.09    322.42 o 
   6  12   4     4864.74     4995.06    817.59 o 
   7  12   4     6067.60     6459.18    383.88 o 
   8  12   4     3854.21     4299.22    502.61 o 
 -11  13   4      581.67      599.31    141.17 o 
 -10  13   4     1380.74     1577.56    144.86 o 
  -9  13   4      118.35      294.18     76.08 o 
  -8  13   4      103.75      161.39     66.74 o 
  -7  13   4      372.15      381.70     74.01 o 
  -6  13   4      803.06      917.59     73.16 o 
  -5  13   4      297.46      224.03     45.42 o 
  -4  13   4      296.62      318.82     42.00 o 
  -3  13   4      334.49      311.16     44.83 o 
  -2  13   4      103.81      100.86     38.86 o 
  -1  13   4      491.47      601.09     57.76 o 
   0  13   4     1453.64     1292.61     79.61 o 
   1  13   4     2473.66     2651.15    109.23 o 
   2  13   4     2139.09     2248.76    118.05 o 
   3  13   4      266.57      312.06     61.89 o 
   4  13   4     1319.00     1434.85    171.52 o 
   5  13   4      554.91      452.24    127.39 o 
   6  13   4       37.21       39.32    107.68 o 
   7  13   4       20.00      122.16    120.39 o 
   8  13   4        2.14        0.00    126.26 o 
 -11  14   4     1326.77     1208.68    146.97 o 
 -10  14   4     1761.41     1924.17    147.06 o 
  -9  14   4     2115.48     2194.30    158.19 o 
  -8  14   4      174.45      179.62     80.35 o 
  -7  14   4     5171.35     4817.59    187.04 o 
  -6  14   4    10260.11    10357.59    275.12 o 
  -5  14   4     8704.21     9077.64    187.17 o 
  -4  14   4    17717.21    16830.56    276.73 o 
  -3  14   4    20240.99    19303.46    381.01 o 
  -2  14   4    20494.63    20493.86    375.95 o 
  -1  14   4    14743.62    15103.38    296.83 o 
   0  14   4    11619.94    11662.44    248.77 o 
   1  14   4     6036.38     5906.25    163.45 o 
   2  14   4       95.13       73.36     43.80 o 
   3  14   4      388.51      143.58     55.17 o 
   4  14   4     7121.81     6553.55    322.94 o 
   5  14   4     9478.66     9783.46    425.57 o 
   6  14   4     4804.58     5454.61    346.87 o 
   7  14   4     5266.26     5457.05    367.92 o 
   8  14   4     3148.21     2828.50    426.90 o 
 -11  15   4      429.72      499.49    132.02 o 
 -10  15   4      678.79      774.45    149.21 o 
  -9  15   4      178.51      275.77     86.25 o 
  -8  15   4      360.51      396.95     81.70 o 
  -7  15   4      619.72      633.29    104.86 o 
  -6  15   4      985.84      979.78     81.16 o 
  -5  15   4      541.91      673.49     67.02 o 
  -4  15   4      314.89      302.19     49.61 o 
  -3  15   4     2015.20     2043.59     93.38 o 
  -2  15   4      666.19      664.38     71.31 o 
  -1  15   4       18.18       29.20     38.96 o 
   0  15   4      834.03      901.03     75.40 o 
   1  15   4     1702.04     2083.95    168.21 o 
   2  15   4     1730.91     1713.15    100.49 o 
   3  15   4       64.70       78.86     51.00 o 
   4  15   4      857.85      832.73    149.94 o 
   5  15   4      748.49      732.86    229.97 o 
   6  15   4        8.05        0.00    105.67 o 
   7  15   4       58.50        0.00    119.26 o 
   8  15   4       16.07       73.04    140.08 o 
 -11  16   4      960.12     1198.39    356.62 o 
 -10  16   4     1060.74     1013.43    121.16 o 
  -9  16   4      818.02      752.73    115.59 o 
  -8  16   4      898.41      873.11    102.31 o 
  -7  16   4     1739.72     1627.38    124.70 o 
  -6  16   4     6521.26     6882.75    230.88 o 
  -5  16   4    12269.14    12508.40    258.30 o 
  -4  16   4    10499.63    10611.06    226.46 o 
  -3  16   4    12915.48    13056.04    328.48 o 
  -2  16   4    19817.89    19555.54    372.97 o 
  -1  16   4    19108.40    18275.69    528.03 o 
   0  16   4     7601.24     7590.41    207.05 o 
   1  16   4     3628.59     4031.82    146.65 o 
   2  16   4      137.38      130.45     52.28 o 
   3  16   4      697.27      670.43     95.11 o 
   4  16   4     2980.24     2896.57    189.39 o 
   5  16   4     5999.85     5650.28    378.25 o 
   6  16   4     5238.52     5504.97    357.95 o 
   7  16   4     4332.00     3622.04    415.08 o 
 -11  17   4       46.94       37.15    125.18 o 
 -10  17   4      442.83      354.09     97.04 o 
  -9  17   4      732.62      807.94    109.58 o 
  -8  17   4      420.90      347.04     81.99 o 
  -7  17   4       44.36       49.14     57.25 o 
  -6  17   4      478.79      418.57     76.86 o 
  -5  17   4      527.33      581.59     66.59 o 
  -4  17   4        1.79        0.00     37.60 o 
  -3  17   4       12.74        4.17     48.12 o 
  -2  17   4       40.11        0.00     48.41 o 
  -1  17   4      217.82      253.18     56.93 o 
   0  17   4     2156.67     2045.56    112.09 o 
   1  17   4     3432.16     3754.00    200.79 o 
   2  17   4     3257.15     3147.55    158.75 o 
   3  17   4     1799.64     1844.54    183.56 o 
   4  17   4        8.55        0.00     68.41 o 
   5  17   4       16.87        0.00     98.72 o 
   6  17   4      130.66      201.18    126.03 o 
   7  17   4       47.50        0.00    126.42 o 
 -10  18   4      399.34      356.20    109.85 o 
  -9  18   4       99.38       80.38     76.49 o 
  -8  18   4      334.52      327.75     98.14 o 
  -7  18   4     1761.80     1814.09    232.69 o 
  -6  18   4     5614.31     5506.99    248.86 o 
  -5  18   4    12481.04    12480.07    265.97 o 
  -4  18   4    11264.80    11491.72    278.03 o 
  -3  18   4     9611.20     9548.00    280.18 o 
  -2  18   4     8377.29     8354.39    256.93 o 
  -1  18   4    11057.45    11028.21    302.71 o 
   0  18   4     6485.34     6498.69    251.89 o 
   1  18   4     2171.95     2002.84    117.50 o 
   2  18   4       66.58       18.75     56.99 o 
   3  18   4      449.63      466.88     86.68 o 
   4  18   4     1202.24     1060.81    175.07 o 
   5  18   4     2398.80     2455.23    253.01 o 
   6  18   4     3839.63     3912.09    322.52 o 
   7  18   4     3846.63     3410.93    334.14 o 
 -10  19   4      152.52      120.82    118.69 o 
  -9  19   4      368.56      437.11    100.53 o 
  -8  19   4      400.27      403.10     87.31 o 
  -7  19   4     1127.02      834.94    104.09 o 
  -6  19   4      674.52      618.29     88.72 o 
  -5  19   4      784.41      759.90     95.53 o 
  -4  19   4        1.66        0.00     48.64 o 
  -3  19   4      824.58      653.88     92.19 o 
  -2  19   4      400.89      305.91     75.44 o 
  -1  19   4     2723.46     2336.67    151.18 o 
   0  19   4     3711.87     3611.65    178.76 o 
   1  19   4     2809.85     2564.32    134.24 o 
   2  19   4      726.73      711.67    151.53 o 
   3  19   4     1251.78     1311.93    123.41 o 
   4  19   4      231.61      326.64    105.12 o 
   5  19   4       25.18       47.18    111.59 o 
   6  19   4       90.54        0.00    106.67 o 
   7  19   4        1.33       44.88    141.62 o 
 -10  20   4      403.29      547.37    146.61 o 
  -9  20   4       20.98        0.00     75.52 o 
  -8  20   4       22.52        0.00     71.11 o 
  -7  20   4      665.13      550.67     94.08 o 
  -6  20   4     2824.70     3003.17    195.73 o 
  -5  20   4     4183.29     4029.47    211.75 o 
  -4  20   4     7854.68     7287.79    419.87 o 
  -3  20   4    10939.98    10512.97    308.64 o 
  -2  20   4    11383.62    11738.02    330.85 o 
  -1  20   4    14306.55    14467.15    376.89 o 
   0  20   4     4452.04     4439.52    207.24 o 
   1  20   4      463.04      480.80     88.17 o 
   2  20   4      694.09      608.16     95.08 o 
   3  20   4       23.04       25.51     68.94 o 
   4  20   4     2068.27     1979.37    183.29 o 
   5  20   4     2998.80     2715.82    269.99 o 
   6  20   4     3162.08     3490.25    496.63 o 
  -9  21   4      154.38      109.27    100.72 o 
  -8  21   4      470.73      362.99     95.02 o 
  -7  21   4     1602.49     1664.96    161.64 o 
  -6  21   4      148.46       77.87     87.01 o 
  -5  21   4     1699.15     1807.15    151.88 o 
  -4  21   4      631.79      636.84    104.82 o 
  -3  21   4      637.12      392.99    110.31 o 
  -2  21   4       11.38        4.41     66.66 o 
  -1  21   4     1510.31     1445.79    131.35 o 
   0  21   4       68.46        0.00     66.27 o 
   1  21   4     2571.92     2636.49    201.06 o 
   2  21   4      957.26      980.92    140.64 o 
   3  21   4      368.19      264.09     87.33 o 
   4  21   4      706.86      814.83    139.44 o 
   5  21   4       25.10        0.00    114.99 o 
   6  21   4       96.98      183.99    137.82 o 
  -9  22   4        9.83        4.25    103.16 o 
  -8  22   4      157.68      221.79    127.42 o 
  -7  22   4      215.42      134.01     93.60 o 
  -6  22   4      273.91      345.67     99.25 o 
  -5  22   4     2392.16     2780.61    273.39 o 
  -4  22   4     8756.92     8646.25    297.74 o 
  -3  22   4     8604.43     8774.66    435.12 o 
  -2  22   4    14156.26    13488.34    560.53 o 
  -1  22   4     9953.12    10294.84    320.05 o 
   0  22   4      674.77      825.65    111.92 o 
   1  22   4     1198.38     1059.35    142.58 o 
   2  22   4      277.91      178.97    100.74 o 
   3  22   4       82.04        0.00     96.42 o 
   4  22   4     1319.10     1117.06    284.63 o 
   5  22   4     2587.86     2444.34    272.19 o 
  -8  23   4      398.03      358.12    117.57 o 
  -7  23   4      927.78      882.11    145.63 o 
  -6  23   4       47.93       60.11     88.53 o 
  -5  23   4      176.30      258.40     96.10 o 
  -4  23   4      325.51      199.95     86.27 o 
  -3  23   4      532.12      547.85    103.79 o 
  -2  23   4      106.17       93.77     79.94 o 
  -1  23   4      134.94      200.19     93.05 o 
   0  23   4      236.42      346.58     96.99 o 
   1  23   4      660.77      567.93    122.93 o 
   2  23   4      310.45      175.61    108.74 o 
   3  23   4     1819.80     1848.98    196.88 o 
   4  23   4      478.61      235.35    160.20 o 
   5  23   4      386.24      306.02    152.91 o 
  -8  24   4       81.07      159.27    126.07 o 
  -7  24   4      435.59      270.49    106.80 o 
  -6  24   4      416.87      450.83    120.51 o 
  -5  24   4     4023.39     4400.53    351.82 o 
  -4  24   4     6661.49     6561.14    284.61 o 
  -3  24   4     4992.08     5098.38    250.94 o 
  -2  24   4     5116.44     5384.04    253.57 o 
  -1  24   4     2562.14     2857.14    204.16 o 
   0  24   4     2506.52     2715.11    191.71 o 
   1  24   4     1160.56     1071.19    154.78 o 
   2  24   4        1.13        0.00    113.48 o 
   3  24   4      183.48      161.08    118.58 o 
   4  24   4      763.01      725.37    309.34 o 
  -7  25   4     1163.25      947.71    178.20 o 
  -6  25   4       64.84       86.07     95.69 o 
  -5  25   4       41.32        0.00     82.88 o 
  -4  25   4        4.74       61.98     90.25 o 
  -3  25   4        0.73        0.00     77.81 o 
  -2  25   4      823.08      750.93    121.95 o 
  -1  25   4     1373.80     1262.56    143.97 o 
   0  25   4       32.28        0.00     97.31 o 
   1  25   4       57.44        0.00    103.57 o 
   2  25   4      678.08      606.82    138.43 o 
   3  25   4      993.04      777.39    160.12 o 
  -7  26   4      525.50      415.01    197.96 o 
  -6  26   4     1325.96     1332.77    199.90 o 
  -5  26   4     2281.54     2191.00    236.94 o 
  -4  26   4     2703.15     2601.42    205.44 o 
  -3  26   4     4228.58     4470.64    250.99 o 
  -2  26   4     2759.76     2781.92    324.50 o 
  -1  26   4     3553.37     3500.49    222.70 o 
   0  26   4     3858.37     3752.38    493.33 o 
   1  26   4      149.84      120.71    130.19 o 
   2  26   4       16.77       74.89    118.43 o 
   3  26   4       27.86        0.00    192.79 o 
  -6  27   4      414.47      309.97    157.63 o 
  -5  27   4      136.52      115.66    109.76 o 
  -4  27   4       22.92      125.57     99.24 o 
  -3  27   4        1.71       30.02    100.84 o 
  -2  27   4      347.60      164.05    105.56 o 
  -1  27   4      567.74      237.20    102.99 o 
   0  27   4      653.79      668.31    157.16 o 
   1  27   4      650.59      524.79    143.95 o 
   2  27   4      679.38      511.42    234.59 o 
   3  27   4      961.07      520.82    284.74 o 
  -5  28   4     3573.81     3648.69    382.03 o 
  -4  28   4     2812.60     2650.40    324.98 o 
  -3  28   4     3246.16     3467.74    241.06 o 
  -2  28   4     3930.30     4155.59    313.79 o 
  -1  28   4     2631.13     2715.45    249.30 o 
   0  28   4     1845.79     1863.00    331.77 o 
   1  28   4      274.64      472.61    182.00 o 
   2  28   4       24.80        0.00    149.57 o 
  -4  29   4       92.54       75.78    124.85 o 
  -3  29   4        4.31       38.80    121.07 o 
  -2  29   4       41.47       33.07    144.44 o 
  -1  29   4      637.98      579.79    181.64 o 
   0  29   4      691.82      557.27    194.43 o 
 -13   1   5       50.61       62.69    138.37 o 
 -12   1   5       11.68       46.75     80.60 o 
 -11   1   5      600.12      548.28     99.49 o 
 -10   1   5     2716.68     2864.91    169.83 o 
  -9   1   5     3565.03     3540.16    172.17 o 
  -8   1   5     7245.24     6998.77    274.59 o 
  -7   1   5     8651.29     8367.22    203.06 o 
  -6   1   5    32435.57    30945.90    407.97 o 
  -5   1   5    24185.82    22583.69    430.67 o 
  -4   1   5    19715.61    18400.79    314.75 o 
  -3   1   5    23427.04    22951.08    336.00 o 
  -2   1   5     7471.69     7514.82    126.14 o 
  -1   1   5       77.79       56.72     29.32 o 
   0   1   5    10442.53    10410.17    131.77 o 
   1   1   5    12075.74    11567.23    213.52 o 
   2   1   5    16934.84    17466.16    339.86 o 
   3   1   5    28963.73    29811.46    569.83 o 
   4   1   5    21292.58    21154.69    636.05 o 
   5   1   5    10350.86    10554.58    409.00 o 
   6   1   5     9417.13     9009.28    523.34 o 
   7   1   5     6887.62     6821.73    357.75 o 
   8   1   5     2526.01     1847.59    225.76 o 
   9   1   5      131.14      130.56    120.24 o 
 -13   2   5        6.63       69.77    126.26 o 
 -12   2   5        4.49       46.48     79.37 o 
 -11   2   5      135.11      120.65     76.00 o 
 -10   2   5       29.06       14.22     94.85 o 
  -9   2   5       29.91        0.00     56.58 o 
  -8   2   5     1405.84     1250.04     93.45 o 
  -7   2   5       14.99       25.61     40.86 o 
  -6   2   5     2169.13     2262.01     82.18 o 
  -5   2   5     4970.33     5362.32    119.27 o 
  -4   2   5      578.32      542.89     43.67 o 
  -3   2   5     2129.52     2170.39     98.97 o 
  -2   2   5      283.20      309.30     37.28 o 
  -1   2   5      385.61      361.77     24.96 o 
   0   2   5     1222.67     1220.98     41.14 o 
   1   2   5      975.78     1017.48     39.53 o 
   2   2   5       56.99       87.24     26.73 o 
   3   2   5     2635.78     2997.56    112.26 o 
   4   2   5      198.15      207.83     61.51 o 
   5   2   5      209.91      428.11    120.62 o 
   6   2   5        0.05        0.00     81.22 o 
   7   2   5      273.21      396.08    119.81 o 
   8   2   5      266.23      150.72    108.98 o 
   9   2   5       66.26      111.84    115.15 o 
 -13   3   5      367.54      453.06    166.68 o 
 -12   3   5       16.92        0.00     76.31 o 
 -11   3   5      538.94      582.19    100.45 o 
 -10   3   5     2728.63     2632.57    163.93 o 
  -9   3   5     5523.85     5237.28    202.67 o 
  -8   3   5     6830.50     6921.83    192.11 o 
  -7   3   5    15599.90    15210.17    304.51 o 
  -6   3   5    60849.32    59498.39    768.55 o 
  -5   3   5    48677.85    46382.59    602.72 o 
  -4   3   5    12807.72    12103.30    210.66 o 
  -3   3   5    18469.25    17999.59    241.37 o 
  -2   3   5    10213.13    10458.87    214.89 o 
  -1   3   5       22.24        0.00     15.04 o 
   0   3   5    10584.33    11474.44    183.65 o 
   1   3   5    19461.51    20475.45    296.00 o 
   2   3   5    29662.48    30332.51    427.70 o 
   3   3   5    16306.81    16543.35    337.45 o 
   4   3   5    15083.77    15293.92    573.18 o 
   5   3   5    18284.75    18653.99    601.16 o 
   6   3   5     8468.16     7940.72    361.57 o 
   7   3   5     2216.16     2416.37    235.05 o 
   8   3   5     1889.73     1811.53    224.06 o 
   9   3   5      240.49      281.04    125.97 o 
 -13   4   5       79.30      233.17    148.77 o 
 -12   4   5       62.74       19.92     79.67 o 
 -11   4   5       90.46      107.54     76.54 o 
 -10   4   5       66.92       39.43     71.72 o 
  -9   4   5       49.29       69.90     64.99 o 
  -8   4   5      719.35      693.31    105.06 o 
  -7   4   5       65.73       68.77     40.33 o 
  -6   4   5     1735.14     1616.96     84.08 o 
  -5   4   5     1025.56      993.76     55.07 o 
  -4   4   5     1089.98     1064.50     58.13 o 
  -3   4   5       18.17       45.15     22.38 o 
  -2   4   5      522.46      546.47     51.18 o 
  -1   4   5     1084.70     1104.08     37.32 o 
   0   4   5     2315.31     2694.98     64.00 o 
   1   4   5     2515.34     2705.70     83.45 o 
   2   4   5      561.59      531.81     33.67 o 
   3   4   5       11.15        8.72     35.21 o 
   4   4   5      160.31      174.33     62.12 o 
   5   4   5      162.06       57.99     84.43 o 
   6   4   5        0.26       26.03     87.31 o 
   7   4   5      136.75      271.41    114.63 o 
   8   4   5       53.76       87.03    152.90 o 
 -13   5   5      300.83      361.84    229.56 o 
 -12   5   5       55.60      148.72    100.50 o 
 -11   5   5      173.38      168.23     84.94 o 
 -10   5   5     3483.73     3659.91    190.02 o 
  -9   5   5     9588.40     9991.83    349.30 o 
  -8   5   5     8049.83     8239.29    213.01 o 
  -7   5   5    21379.53    20590.84    352.25 o 
  -6   5   5    34920.64    33510.73    503.35 o 
  -5   5   5    32256.54    31939.77    413.88 o 
  -4   5   5    25853.44    25154.41    354.43 o 
  -3   5   5    12024.55    11870.63    190.29 o 
  -2   5   5    10601.51    10590.42    183.69 o 
  -1   5   5     1776.39     1926.25     53.41 o 
   0   5   5     7297.35     7402.14    145.26 o 
   1   5   5    20031.37    20613.38    303.66 o 
   2   5   5    14190.06    14385.10    226.14 o 
   3   5   5    10985.65    11492.52    324.85 o 
   4   5   5    17503.50    17428.03    443.42 o 
   5   5   5     6621.79     6437.61    306.08 o 
   6   5   5    11507.15    11330.85    611.48 o 
   7   5   5     4563.01     4502.68    354.39 o 
   8   5   5     1120.17     1166.12    187.29 o 
 -13   6   5       95.08       13.72    135.97 o 
 -12   6   5       30.07        4.99     80.82 o 
 -11   6   5      168.33       81.61     78.61 o 
 -10   6   5       16.13      112.95     74.05 o 
  -9   6   5       71.22       62.45     57.90 o 
  -8   6   5       49.74       38.79     48.49 o 
  -7   6   5      282.99      229.75     48.74 o 
  -6   6   5       47.07        0.00     28.43 o 
  -5   6   5     4282.22     4378.24    115.08 o 
  -4   6   5        5.84       64.67     29.78 o 
  -3   6   5       95.41       40.53     24.53 o 
  -2   6   5      374.82      423.91     31.93 o 
  -1   6   5     2020.36     2115.97     55.38 o 
   0   6   5     8663.62     9414.89    150.35 o 
   1   6   5       23.27       15.77     21.71 o 
   2   6   5      924.56      919.70     46.55 o 
   3   6   5        6.79       90.96     51.64 o 
   4   6   5      631.30      636.71    139.94 o 
   5   6   5     2091.13     1950.36    150.30 o 
   6   6   5      373.19      466.56    124.58 o 
   7   6   5      113.05        0.00     97.08 o 
   8   6   5      144.93      180.25    115.49 o 
 -12   7   5       78.85       79.22     83.12 o 
 -11   7   5      286.43      239.71     92.11 o 
 -10   7   5     3104.49     3090.17    176.71 o 
  -9   7   5     7192.47     7241.79    229.92 o 
  -8   7   5    12763.07    12448.88    277.47 o 
  -7   7   5    22173.99    21922.99    344.85 o 
  -6   7   5    14222.32    13321.78    219.76 o 
  -5   7   5    12639.06    11592.50    206.54 o 
  -4   7   5    42516.41    41969.80    555.18 o 
  -3   7   5    14732.97    14603.70    237.46 o 
  -2   7   5       16.12        5.74     19.38 o 
  -1   7   5      595.41      715.75     38.94 o 
   0   7   5     9199.82     9271.06    210.08 o 
   1   7   5     7287.28     7312.61    149.46 o 
   2   7   5     3630.84     3568.60    117.14 o 
   3   7   5    19792.17    20365.38    789.55 o 
   4   7   5     9172.87     9251.22    292.64 o 
   5   7   5     5123.74     5091.19    223.78 o 
   6   7   5    15506.78    15986.66    560.86 o 
   7   7   5     5219.90     5005.20    322.06 o 
   8   7   5     1324.78      696.29    234.32 o 
 -12   8   5      265.29      231.45     96.51 o 
 -11   8   5       80.86       19.95     76.19 o 
 -10   8   5       44.45        0.00     70.82 o 
  -9   8   5      220.64      171.88     85.92 o 
  -8   8   5       47.91       41.59     50.03 o 
  -7   8   5      496.01      531.52     58.95 o 
  -6   8   5     3243.61     3016.84    106.93 o 
  -5   8   5     3517.17     3635.29    107.04 o 
  -4   8   5      528.71      619.47     55.76 o 
  -3   8   5      286.22      336.80     35.76 o 
  -2   8   5      473.55      453.75     44.59 o 
  -1   8   5        5.17        0.00     22.49 o 
   0   8   5     5787.56     6154.38    105.38 o 
   1   8   5      807.04      893.40     45.94 o 
   2   8   5     2041.54     2271.21     96.95 o 
   3   8   5       94.88       50.82     58.50 o 
   4   8   5       67.19       66.68     58.26 o 
   5   8   5       82.54      111.35     72.61 o 
   6   8   5     2415.64     2167.55    319.80 o 
   7   8   5       43.09      148.96    151.00 o 
   8   8   5      122.16      123.14    169.08 o 
 -12   9   5      220.90      273.72    102.14 o 
 -11   9   5     1042.01     1013.53    126.05 o 
 -10   9   5     1530.32     1482.45    133.50 o 
  -9   9   5     2892.79     2927.07    221.32 o 
  -8   9   5    15702.96    15384.31    297.51 o 
  -7   9   5    15649.23    15784.12    259.26 o 
  -6   9   5    25439.53    26159.80    393.81 o 
  -5   9   5    28066.18    27499.45    427.47 o 
  -4   9   5     6857.39     5975.04    134.85 o 
  -3   9   5     5359.48     5060.62    113.23 o 
  -2   9   5      119.03      146.37     33.24 o 
  -1   9   5     2490.97     2584.67     95.69 o 
   0   9   5     1180.42     1239.46     54.62 o 
   1   9   5     6256.17     6497.92    171.36 o 
   2   9   5     9863.49    10226.11    265.58 o 
   3   9   5    15709.08    15581.93    412.67 o 
   4   9   5     9057.96     9190.37    302.90 o 
   6   9   5    10774.33    11175.50    677.26 o 
   7   9   5     3295.00     3809.93    444.44 o 
   8   9   5     1392.73     1030.63    263.94 o 
 -12  10   5      835.77      990.72    138.55 o 
 -11  10   5      255.26      351.92     95.35 o 
 -10  10   5      140.61       35.23     73.58 o 
  -9  10   5      503.79      456.00     96.38 o 
  -8  10   5      140.64      145.61     55.05 o 
  -7  10   5       66.22       91.98     40.46 o 
  -6  10   5     3720.64     4001.56    138.73 o 
  -5  10   5      275.85      444.00     47.30 o 
  -4  10   5     1028.66     1012.90     58.28 o 
  -3  10   5     3098.59     3032.79     85.02 o 
  -2  10   5       82.42      112.89     31.92 o 
  -1  10   5      164.59      147.57     32.09 o 
   0  10   5      857.74      948.31     51.05 o 
   1  10   5     2320.03     2530.06     79.34 o 
   2  10   5      158.68       91.93     51.66 o 
   3  10   5      873.30      839.54    128.42 o 
   4  10   5      714.52      678.23    137.68 o 
   5  10   5      777.76      733.54    136.26 o 
   6  10   5      846.36      698.32    205.50 o 
   7  10   5      282.78      138.90    167.31 o 
   8  10   5       32.09      296.29    188.24 o 
 -12  11   5       27.86        0.00    102.96 o 
 -11  11   5      740.58      804.73    123.34 o 
 -10  11   5     1933.12     1917.30    153.81 o 
  -9  11   5     7191.12     7275.55    292.87 o 
  -8  11   5     7600.76     7946.27    185.51 o 
  -7  11   5     6655.88     6343.16    177.80 o 
  -6  11   5    16399.27    16155.36    260.76 o 
  -5  11   5    16010.24    15585.01    263.58 o 
  -4  11   5    13875.62    13971.28    236.45 o 
  -3  11   5    14069.87    14178.31    217.07 o 
  -2  11   5     4991.71     4847.50    120.53 o 
  -1  11   5       62.64       72.14     33.98 o 
   0  11   5     2393.78     2348.71     82.07 o 
   1  11   5    10268.30    10060.48    191.65 o 
   2  11   5    19129.77    19539.13    430.49 o 
   3  11   5    15401.83    14440.90    498.08 o 
   4  11   5    12644.16    12948.61   1222.82 o 
   5  11   5    15771.58    15410.61    560.58 o 
   6  11   5     7668.65     7142.00    639.41 o 
   7  11   5     2436.21     2573.25    376.21 o 
   8  11   5     1046.02     1127.40    288.14 o 
 -12  12   5      663.07      459.38    132.57 o 
 -11  12   5      672.15      534.13    108.21 o 
 -10  12   5      688.31      855.44    113.90 o 
  -9  12   5      253.15      236.76     73.07 o 
  -8  12   5      236.81      164.63     68.06 o 
  -7  12   5      303.22      352.24     51.89 o 
  -6  12   5      122.87      121.50     40.92 o 
  -5  12   5      416.47      321.76     53.75 o 
  -4  12   5      588.99      609.37     53.21 o 
  -3  12   5       19.71       46.91     28.24 o 
  -2  12   5     2720.45     2834.00     96.46 o 
  -1  12   5      984.66      997.42     75.41 o 
   0  12   5        8.21        7.98     29.37 o 
   1  12   5     1153.39     1201.18    100.55 o 
   2  12   5      134.58      251.20     56.85 o 
   3  12   5       53.44       40.60     76.38 o 
   4  12   5       93.46      165.85     96.62 o 
   5  12   5      176.07      142.75    232.68 o 
   6  12   5      219.85      233.73    122.86 o 
   7  12   5      165.19      116.48    154.67 o 
   8  12   5      100.17      261.91    175.87 o 
 -12  13   5       16.78        0.00    108.60 o 
 -11  13   5      299.31      163.43     92.84 o 
 -10  13   5     1833.43     2022.91    173.94 o 
  -9  13   5     4766.81     4763.09    195.13 o 
  -8  13   5     5721.80     5787.83    209.75 o 
  -7  13   5    12313.98    12067.60    241.11 o 
  -6  13   5    12440.41    12338.09    220.12 o 
  -5  13   5     9635.54     9642.07    209.05 o 
  -4  13   5    14287.58    13806.41    239.72 o 
  -3  13   5    11943.22    11913.82    210.43 o 
  -2  13   5      836.32      796.69     56.05 o 
  -1  13   5      401.25      430.31     55.70 o 
   0  13   5      838.71      953.19     73.01 o 
   1  13   5     8643.41     8972.79    233.51 o 
   2  13   5    13900.07    13927.53    324.16 o 
   3  13   5    18395.88    17842.42    602.17 o 
   4  13   5    15825.58    16057.52   1551.05 o 
   5  13   5    11682.16    11597.41    477.66 o 
   6  13   5     3980.97     4141.39    310.76 o 
   7  13   5     2589.10     2521.61    384.77 o 
 -11  14   5      463.81      476.01    111.68 o 
 -10  14   5      526.99      588.70     96.35 o 
  -9  14   5      438.39      327.83     76.84 o 
  -8  14   5       15.83       25.81     58.64 o 
  -7  14   5       52.66       54.79     51.18 o 
  -6  14   5       27.23        0.00     38.96 o 
  -5  14   5      313.04      240.56     48.84 o 
  -4  14   5      552.39      674.18     59.18 o 
  -3  14   5      130.78       93.69     55.78 o 
  -2  14   5      142.35       93.17     39.38 o 
  -1  14   5      792.74      853.00     79.85 o 
   0  14   5     1600.31     1655.39    160.28 o 
   1  14   5      279.50      259.16     60.38 o 
   2  14   5      414.51      577.11     76.44 o 
   3  14   5     4542.58     4845.05    302.75 o 
   4  14   5     1121.84      990.33    160.80 o 
   5  14   5        6.54      138.09    106.33 o 
   6  14   5      263.40      176.48    122.40 o 
   7  14   5      439.15      763.02    235.13 o 
 -11  15   5      190.74      294.69    125.42 o 
 -10  15   5      529.25      548.86     97.86 o 
  -9  15   5     3902.54     4000.11    491.61 o 
  -8  15   5     8527.14     8680.70    337.11 o 
  -7  15   5    10748.20    10862.38    249.65 o 
  -6  15   5    11005.40    11647.66    252.66 o 
  -5  15   5     8181.11     8039.52    230.46 o 
  -4  15   5     5493.28     5159.40    150.81 o 
  -3  15   5     9972.49    10450.29    216.76 o 
  -2  15   5     2209.99     2307.01    111.55 o 
  -1  15   5        5.13        0.00     36.70 o 
   0  15   5      748.32      785.56     73.39 o 
   1  15   5     2350.81     2278.46    129.39 o 
   2  15   5     9053.43     9191.29    297.99 o 
   3  15   5    19144.88    18016.16    612.34 o 
   4  15   5    10261.90    10003.06   1360.50 o 
   5  15   5     7061.30     7683.32    469.92 o 
   6  15   5     3420.76     3645.44    306.67 o 
   7  15   5     2138.52     1965.72    356.37 o 
 -11  16   5      510.11      523.34    186.30 o 
 -10  16   5       92.89       52.09     76.19 o 
  -9  16   5      471.12      423.69     90.16 o 
  -8  16   5      446.12      451.41     85.02 o 
  -7  16   5      193.76      200.79     68.69 o 
  -6  16   5      800.93      738.71     76.45 o 
  -5  16   5      119.00      161.58     49.87 o 
  -4  16   5      381.41      451.62     59.85 o 
  -3  16   5      175.36      158.66     51.95 o 
  -2  16   5     1354.72     1246.22     88.82 o 
  -1  16   5     1173.51     1238.46     88.16 o 
   0  16   5     1685.72     1831.04    106.87 o 
   1  16   5      458.27      482.09     98.50 o 
   2  16   5      537.96      382.26     73.70 o 
   3  16   5     2123.78     2224.96    221.03 o 
   4  16   5        1.69       11.59     85.70 o 
   5  16   5       22.61       11.19    141.15 o 
   6  16   5       29.76        0.00    114.41 o 
   7  16   5       90.76       52.46    180.22 o 
 -11  17   5      163.62        0.00    106.56 o 
 -10  17   5      783.17      638.04    103.66 o 
  -9  17   5     3142.52     3123.10    185.82 o 
  -8  17   5     7585.71     7721.46    257.25 o 
  -7  17   5     5357.91     5233.70    205.76 o 
  -6  17   5     7368.89     7525.08    209.44 o 
  -5  17   5     8068.37     8687.34    210.85 o 
  -4  17   5     4292.00     4052.22    161.29 o 
  -3  17   5     9200.42     9282.03    366.10 o 
  -2  17   5     4664.18     4576.58    158.22 o 
  -1  17   5      869.18      708.20     86.69 o 
   0  17   5      936.80      871.01     92.71 o 
   1  17   5     1940.49     1763.73    126.51 o 
   2  17   5     6098.69     6448.78    367.50 o 
   3  17   5    16688.77    17811.46    617.25 o 
   4  17   5     6540.60     7126.69    538.90 o 
   5  17   5     6240.71     6158.24    862.30 o 
   6  17   5     3551.94     3713.51    398.91 o 
   7  17   5     1714.30     1883.63    347.94 o 
 -10  18   5      318.14      215.79    103.56 o 
  -9  18   5      187.92      338.63     91.08 o 
  -8  18   5      415.65      476.22    116.34 o 
  -7  18   5      179.10      196.56     69.63 o 
  -6  18   5        3.63        0.00     48.19 o 
  -5  18   5       28.01        0.00     48.52 o 
  -4  18   5      177.59      125.44     53.74 o 
  -3  18   5     1004.04     1078.56    110.37 o 
  -2  18   5       13.02       43.58     58.63 o 
  -1  18   5     1642.75     1628.82    107.16 o 
   0  18   5     4069.57     4171.34    161.54 o 
   1  18   5      301.21      384.06    130.75 o 
   2  18   5     1124.96     1327.83    223.48 o 
   3  18   5       47.59       16.68     76.03 o 
   4  18   5      685.98      738.20    268.09 o 
   5  18   5       11.17       59.12    106.45 o 
   6  18   5       15.58       24.35    124.86 o 
 -10  19   5     1426.32     1660.72    265.41 o 
  -9  19   5     1768.84     1941.54    156.90 o 
  -8  19   5     6311.46     6182.43    241.49 o 
  -7  19   5     7234.10     7256.29    247.23 o 
  -6  19   5     6557.29     6111.61    255.84 o 
  -5  19   5     7099.31     6952.34    233.57 o 
  -4  19   5     6814.59     6303.12    282.82 o 
  -3  19   5     7747.88     7128.75    276.06 o 
  -2  19   5       26.16        0.00     55.86 o 
  -1  19   5      210.03      286.24     79.64 o 
   0  19   5      144.76      252.70     73.67 o 
   1  19   5     3922.36     4282.74    198.86 o 
   2  19   5     5162.38     5289.58    216.84 o 
   3  19   5    12023.54    11811.60    391.21 o 
   4  19   5     5390.89     5438.26    660.81 o 
   5  19   5     4133.67     3837.57    320.42 o 
   6  19   5     2808.00     3302.10    500.43 o 
 -10  20   5      473.35      429.40    142.64 o 
  -9  20   5      608.80      600.55    107.62 o 
  -8  20   5      431.13      509.57     98.32 o 
  -7  20   5        2.07        0.00     74.00 o 
  -6  20   5      746.77      712.75    112.40 o 
  -5  20   5      888.64      911.09     98.28 o 
  -4  20   5     1656.92     1818.47    126.76 o 
  -3  20   5     1593.86     1701.94    141.17 o 
  -2  20   5      494.24      387.09     85.58 o 
  -1  20   5      351.81      383.77     92.52 o 
   0  20   5      213.54      262.23     96.14 o 
   1  20   5     1631.45     1810.53    163.49 o 
   2  20   5      126.22      113.30     73.44 o 
   3  20   5       52.77       70.82     92.60 o 
   4  20   5      212.86       55.10    113.26 o 
   5  20   5       61.63       82.59    164.05 o 
   6  20   5       84.01       81.78    143.12 o 
  -9  21   5     2484.34     2210.95    173.37 o 
  -8  21   5     3740.93     3629.36    234.08 o 
  -7  21   5     7396.57     7557.11    304.35 o 
  -6  21   5     6863.74     7731.56    350.29 o 
  -5  21   5     5165.59     5511.11    248.58 o 
  -4  21   5     5154.25     4802.97    195.63 o 
  -3  21   5     2365.67     2291.15    164.56 o 
  -2  21   5      128.04        0.00     66.61 o 
  -1  21   5      423.66      289.03    105.82 o 
   0  21   5     1747.41     1842.08    175.51 o 
   1  21   5     3045.69     3560.94    538.93 o 
   2  21   5     4167.53     4240.96    222.70 o 
   3  21   5     5469.49     5463.28    282.19 o 
   4  21   5     4803.66     4544.87    624.80 o 
   5  21   5     2974.40     3007.81    337.20 o 
  -9  22   5      408.96      259.92    140.70 o 
  -8  22   5        2.70        0.00     91.56 o 
  -7  22   5        3.37       85.80     91.03 o 
  -6  22   5      122.74      177.25     92.44 o 
  -5  22   5     1380.78     1472.36    143.92 o 
  -4  22   5     1606.21     1846.38    135.59 o 
  -3  22   5     2244.50     2242.12    167.46 o 
  -2  22   5      399.88      248.79     89.91 o 
  -1  22   5      426.26      497.68     99.31 o 
   0  22   5     1135.71     1076.97    154.31 o 
   1  22   5     1095.59     1138.47    154.97 o 
   2  22   5      357.46      412.22    122.93 o 
   3  22   5       34.97       87.58    104.12 o 
   4  22   5       11.58        0.00    123.77 o 
   5  22   5       39.65        0.00    314.98 o 
  -9  23   5     2463.86     2549.10    385.32 o 
  -8  23   5     3074.81     3317.16    237.18 o 
  -7  23   5     3703.48     3431.68    256.89 o 
  -6  23   5     6010.12     6610.47    482.33 o 
  -5  23   5     5917.76     5731.03    266.53 o 
  -4  23   5     2182.36     2127.91    145.35 o 
  -3  23   5      519.33      285.66    102.99 o 
  -2  23   5       86.17        0.00     75.95 o 
  -1  23   5     1318.61     1054.00    235.78 o 
   0  23   5      684.87      861.92    143.23 o 
   1  23   5      736.78      747.64    141.54 o 
   2  23   5     2941.44     3644.81    327.20 o 
   3  23   5     3101.23     3321.58    683.44 o 
   4  23   5     4538.56     4507.00    350.39 o 
  -8  24   5        4.84        0.00    142.15 o 
  -7  24   5       19.45        0.00     97.19 o 
  -6  24   5       42.62       81.94     91.26 o 
  -5  24   5      432.38      191.81     96.98 o 
  -4  24   5      155.94       55.62     84.34 o 
  -3  24   5      629.49      623.53    111.71 o 
  -2  24   5     2220.71     2194.67    248.48 o 
  -1  24   5     1463.71     1564.03    209.43 o 
   0  24   5      237.71      271.99    112.30 o 
   1  24   5      148.83       72.96    109.48 o 
   2  24   5      524.79      795.67    151.65 o 
   3  24   5      338.36       91.88    236.90 o 
  -7  25   5     1926.88     2269.50    208.87 o 
  -6  25   5     4427.76     4933.40    273.13 o 
  -5  25   5     3735.97     3672.77    233.07 o 
  -4  25   5     3037.31     3111.98    216.40 o 
  -3  25   5      861.54      836.05    130.53 o 
  -2  25   5      405.29      288.01     96.43 o 
  -1  25   5       68.76       98.42    110.74 o 
   0  25   5      955.88      636.09    236.39 o 
   1  25   5     1531.91     1713.60    490.91 o 
   2  25   5     1500.48     1292.85    183.91 o 
  -7  26   5        7.70      111.65    151.61 o 
  -6  26   5        8.54       94.58    100.11 o 
  -5  26   5        2.46        0.00     91.50 o 
  -4  26   5      169.95       10.84     95.98 o 
  -3  26   5     1179.84     1191.57    158.67 o 
  -2  26   5     1194.18     1132.19    170.62 o 
  -1  26   5      299.94      340.25    129.03 o 
   0  26   5      280.64      165.32    120.46 o 
   1  26   5      399.79      350.88    136.23 o 
   2  26   5      215.49        0.00    222.90 o 
  -6  27   5     3748.30     3363.92    273.57 o 
  -5  27   5     2914.43     2828.32    248.58 o 
  -4  27   5     2269.38     2114.89    191.91 o 
  -3  27   5     1080.73      989.24    146.19 o 
  -2  27   5      887.00      925.37    166.62 o 
  -1  27   5       80.49       11.38    113.38 o 
   0  27   5      543.60      488.55    152.56 o 
   1  27   5      948.06      887.70    207.19 o 
   2  27   5     1638.12     1889.20    398.91 o 
  -5  28   5       47.29        5.55    115.14 o 
  -4  28   5      402.76      330.17    130.34 o 
  -3  28   5      948.48     1014.58    287.35 o 
  -2  28   5      843.12      884.67    283.38 o 
  -1  28   5      875.93      830.93    201.72 o 
   0  28   5      543.01      852.62    202.23 o 
   1  28   5      220.52      310.64    164.31 o 
  -3  29   5      823.86      730.99    210.89 o 
  -2  29   5      511.80      783.29    201.37 o 
  -1  29   5       11.38       10.79    158.11 o 
 -13   0   6     1611.67     1912.78    527.82 o 
 -12   0   6     5596.74     5972.71    697.51 o 
 -11   0   6    11010.68    10960.05    458.98 o 
 -10   0   6    11297.20    11454.73    458.64 o 
  -9   0   6     9226.11     9005.65    381.61 o 
  -8   0   6     9019.89     8575.84    283.74 o 
  -7   0   6    23356.89    23350.74    477.90 o 
  -6   0   6     4432.40     4199.79    152.15 o 
  -5   0   6     2521.12     2521.78    202.39 o 
  -4   0   6      247.52      327.72     54.15 o 
  -3   0   6      311.50      303.38     82.11 o 
  -2   0   6     4846.79     4801.40    127.61 o 
  -1   0   6    26543.69    26524.43    461.66 o 
   0   0   6    59804.16    60648.07    980.69 o 
   1   0   6    38415.61    39009.36    932.23 o 
   2   0   6    23008.66    23729.44    959.55 o 
   3   0   6    39060.37    36870.66   1392.98 o 
   4   0   6     6654.81     6721.75    441.72 o 
   5   0   6      202.18      276.58    151.00 o 
   6   0   6      453.03      404.21    177.64 o 
   7   0   6      102.52       99.22    144.34 o 
   8   0   6     1110.29      750.38    242.47 o 
 -13   1   6        3.05      107.90     91.09 o 
 -12   1   6       58.24      106.76     86.85 o 
 -11   1   6        0.74       11.09     74.98 o 
 -10   1   6       79.69      137.71     76.20 o 
  -9   1   6        3.64       42.15     79.57 o 
  -8   1   6      207.20      260.14     66.23 o 
  -7   1   6      300.88      364.76     46.60 o 
  -6   1   6     4999.50     4933.47    123.74 o 
  -5   1   6        4.53        0.00     26.10 o 
  -4   1   6      952.77      958.11     56.32 o 
  -3   1   6      628.90      602.45     45.04 o 
  -2   1   6      235.35      287.57     29.30 o 
  -1   1   6     1594.48     1604.53     52.70 o 
   0   1   6      634.12      638.73     25.38 o 
   1   1   6      228.05      217.19     27.61 o 
   2   1   6      265.98      343.16     60.70 o 
   3   1   6        2.24       46.89     70.74 o 
   4   1   6        2.74       23.10     80.51 o 
   5   1   6      118.15       99.11     92.43 o 
   6   1   6        3.63       51.88    141.35 o 
   7   1   6       51.71       97.35     99.32 o 
   8   1   6       10.84        0.00     98.46 o 
 -13   2   6     1545.00     1852.10    166.59 o 
 -12   2   6     5857.55     6672.22    288.14 o 
 -11   2   6     7660.26     7879.72    282.02 o 
 -10   2   6    10018.84     9745.90    293.53 o 
  -9   2   6    13809.14    14204.18    362.96 o 
  -8   2   6     9337.20     9317.56    232.12 o 
  -7   2   6    10716.35    10190.93    214.47 o 
  -6   2   6      366.37      243.29     47.93 o 
  -5   2   6      591.68      551.59     49.70 o 
  -4   2   6       25.92       39.93     26.39 o 
  -3   2   6     2370.22     2118.99     79.70 o 
  -2   2   6     8790.20     8311.46    147.00 o 
  -1   2   6    27720.04    26490.02    351.46 o 
   0   2   6    22285.71    21629.58    292.48 o 
   1   2   6    35039.99    34955.51    617.56 o 
   2   2   6    35438.14    37042.75    776.03 o 
   3   2   6    15789.60    15179.99    498.78 o 
   4   2   6     8184.11     8256.34    349.63 o 
   5   2   6     2265.76     2373.40    549.30 o 
   6   2   6        2.49       58.80    132.52 o 
   7   2   6      104.40      158.83    116.68 o 
   8   2   6     1119.58     1141.50    612.49 o 
 -13   3   6        0.10       93.74     92.03 o 
 -12   3   6        4.17       87.06     90.47 o 
 -11   3   6       67.38        7.45     95.13 o 
 -10   3   6       97.42       28.65    117.98 o 
  -9   3   6       28.30        5.40     54.16 o 
  -8   3   6      715.14      748.52     78.93 o 
  -7   3   6      279.77      271.95     45.95 o 
  -6   3   6    11892.40    12081.38    214.94 o 
  -5   3   6        6.75        0.00     25.41 o 
  -4   3   6      878.26      912.70     54.01 o 
  -3   3   6     1179.75     1195.58     58.44 o 
  -2   3   6      784.56      806.63     43.52 o 
  -1   3   6        3.27        0.00     15.57 o 
   0   3   6      221.32      238.18     26.36 o 
   1   3   6      278.17      298.10     33.94 o 
   2   3   6       27.92       21.20     36.46 o 
   3   3   6      304.46      442.47    208.36 o 
   4   3   6      117.43       20.24    101.94 o 
   5   3   6       20.09      102.56     87.57 o 
   6   3   6        1.62        0.00     84.46 o 
   7   3   6       88.38      106.53    102.69 o 
   8   3   6       33.02        0.00     99.07 o 
 -13   4   6      912.51     1119.57    143.36 o 
 -12   4   6     4257.29     4544.23    232.07 o 
 -11   4   6     4647.98     5132.87    379.44 o 
 -10   4   6     8598.15     8974.96    329.03 o 
  -9   4   6    15143.53    15075.12    329.23 o 
  -8   4   6    11033.85    10518.36    231.84 o 
  -7   4   6     9560.80     9267.53    229.20 o 
  -6   4   6       52.21       83.60     37.86 o 
  -5   4   6      501.34      617.55     52.10 o 
  -4   4   6     7483.29     7607.34    136.90 o 
  -3   4   6     2383.35     2435.92     70.91 o 
  -2   4   6    13112.66    11867.86    296.20 o 
  -1   4   6    41268.96    41336.48    527.95 o 
   0   4   6     8553.49     8045.08    147.60 o 
   1   4   6    25499.97    26453.52    379.47 o 
   2   4   6    26264.37    26942.17    502.67 o 
   3   4   6     5946.93     6222.25    219.16 o 
   4   4   6     5976.28     6366.60    468.43 o 
   5   4   6     1813.48     1841.33    213.86 o 
   6   4   6       16.33        0.00     71.06 o 
   7   4   6      258.89      104.98    105.41 o 
   8   4   6      988.83      889.07    177.44 o 
 -13   5   6        2.83       20.52     91.27 o 
 -12   5   6       43.61       12.76     78.52 o 
 -11   5   6        5.16        0.00     82.63 o 
 -10   5   6       22.97        0.00     66.07 o 
  -9   5   6      456.93      379.26     71.30 o 
  -8   5   6        6.67       63.92     48.14 o 
  -7   5   6       13.79       66.17     41.88 o 
  -6   5   6     1010.21     1158.96     74.54 o 
  -5   5   6      284.35      298.51     35.15 o 
  -4   5   6      403.60      420.25     37.64 o 
  -3   5   6      933.19     1083.41     56.33 o 
  -2   5   6     1524.54     1783.61     75.22 o 
  -1   5   6     1347.99     1418.75     41.25 o 
   0   5   6        0.77       17.33     24.09 o 
   1   5   6        0.13       18.94     24.73 o 
   2   5   6      135.32      160.44     44.87 o 
   3   5   6       13.37        2.02     53.03 o 
   4   5   6        4.84       15.66     76.68 o 
   5   5   6      354.04      330.87    114.44 o 
   6   5   6     1182.09      843.99    156.68 o 
   7   5   6       94.71        0.00     92.33 o 
   8   5   6        2.65        0.00    105.08 o 
 -13   6   6      783.32      687.84    123.94 o 
 -12   6   6     2105.40     2006.42    245.86 o 
 -11   6   6     4259.32     4584.69    220.97 o 
 -10   6   6     9785.88     9685.26    313.30 o 
  -9   6   6     7224.81     7353.40    212.40 o 
  -8   6   6     8852.06     8273.75    216.23 o 
  -7   6   6    16501.04    15685.62    291.90 o 
  -6   6   6     1321.52     1243.05     69.07 o 
  -5   6   6     3866.48     3616.74    142.04 o 
  -4   6   6       11.46        0.00     25.74 o 
  -3   6   6    17483.12    17232.97    261.10 o 
  -2   6   6    19208.83    19509.46    280.26 o 
  -1   6   6    26557.46    26399.69    382.28 o 
   0   6   6    30955.83    30072.58    431.77 o 
   1   6   6    27567.50    26969.59    392.89 o 
   2   6   6    15306.65    15335.98    392.30 o 
   3   6   6     4635.63     5305.41    206.51 o 
   4   6   6     2854.26     2952.33    352.56 o 
   5   6   6      868.92      848.15    144.40 o 
   6   6   6        0.68        0.00     76.71 o 
   7   6   6      323.41      149.44    110.83 o 
   8   6   6     1568.59     1569.26    319.13 o 
 -13   7   6      138.49       70.07     94.00 o 
 -12   7   6       21.70       51.72     83.35 o 
 -11   7   6       14.10       95.10     82.48 o 
 -10   7   6       34.19      113.28     76.63 o 
  -9   7   6     1006.49     1136.01    106.76 o 
  -8   7   6      384.30      509.22     68.00 o 
  -7   7   6       10.04       70.44     67.58 o 
  -6   7   6        2.23       27.22     31.29 o 
  -5   7   6     1815.88     1800.81     82.26 o 
  -4   7   6       24.18       15.35     27.96 o 
  -3   7   6     2080.21     2199.81     70.35 o 
  -2   7   6      195.26      189.07     28.02 o 
  -1   7   6     2041.79     2187.45     68.16 o 
   0   7   6      412.84      385.46     35.92 o 
   1   7   6       55.54      110.67     29.88 o 
   2   7   6       18.76       41.29     50.39 o 
   3   7   6       20.72        0.00     53.89 o 
   4   7   6      286.85      411.03    105.51 o 
   5   7   6     1801.68     1937.04    200.91 o 
   6   7   6      213.68      199.57    103.27 o 
   7   7   6       17.57       58.31    148.55 o 
   8   7   6       74.17        0.00    147.47 o 
 -13   8   6      586.61      519.59    120.92 o 
 -12   8   6     2328.22     2090.86    173.16 o 
 -11   8   6     7216.76     7269.10    589.70 o 
 -10   8   6     6725.65     6713.05    250.03 o 
  -9   8   6     5840.84     5767.25    254.75 o 
  -8   8   6    15940.33    15287.25    376.21 o 
  -7   8   6    11918.50    12104.32    218.79 o 
  -6   8   6     3135.86     3377.58    115.20 o 
  -5   8   6      750.55      796.43     60.89 o 
  -4   8   6      270.16      210.88     40.77 o 
  -3   8   6     7497.41     7308.45    167.20 o 
  -2   8   6    10518.70    10012.04    197.39 o 
  -1   8   6    13840.21    13383.51    207.24 o 
   0   8   6    50382.14    52247.74    704.77 o 
   1   8   6    16651.45    17152.16    275.14 o 
   2   8   6    10170.99    10240.41    300.24 o 
   3   8   6     8002.40     8179.42    269.84 o 
   4   8   6     7851.21     8189.24    282.87 o 
   5   8   6     2826.67     2491.99    217.97 o 
   6   8   6      390.47      169.35    150.18 o 
   7   8   6      433.16      451.91    211.35 o 
 -12   9   6       30.32        0.00     81.30 o 
 -11   9   6       33.50      106.12     89.48 o 
 -10   9   6        6.08       92.78     80.31 o 
  -9   9   6       93.08      137.79     63.41 o 
  -8   9   6      407.76      357.15     60.75 o 
  -7   9   6     4427.79     4339.23    126.79 o 
  -6   9   6      341.00      416.49     58.35 o 
  -5   9   6      399.65      357.31     52.91 o 
  -4   9   6     1741.38     1875.28     74.85 o 
  -3   9   6      369.73      339.84     38.91 o 
  -2   9   6      743.68      833.69     54.98 o 
  -1   9   6      787.01      901.17     52.74 o 
   0   9   6       30.98       64.31     24.18 o 
   1   9   6      225.01      178.43     57.43 o 
   2   9   6       92.02       70.33     54.35 o 
   3   9   6      409.92      431.99     84.65 o 
   4   9   6       87.70       98.58    112.26 o 
   5   9   6      622.41      520.55    194.36 o 
   6   9   6      203.83      148.55    164.18 o 
   7   9   6        2.18        0.00    125.45 o 
 -12  10   6     3492.08     3673.47    436.09 o 
 -11  10   6     6686.93     6995.97    271.38 o 
 -10  10   6     8695.50     8701.47    413.26 o 
  -9  10   6    11473.19    11015.71    272.72 o 
  -8  10   6    11052.98    10883.15    226.15 o 
  -7  10   6     3990.59     3868.63    133.21 o 
  -6  10   6     4063.58     3936.54    125.72 o 
  -5  10   6      254.38      218.33     39.79 o 
  -4  10   6      229.35      206.10     36.53 o 
  -3  10   6     3170.09     3165.03     95.70 o 
  -2  10   6    17361.05    17582.65    291.83 o 
  -1  10   6    12283.39    11727.89    346.93 o 
   0  10   6    21366.15    21017.68    369.29 o 
   1  10   6    19635.30    19406.74    356.22 o 
   2  10   6    14712.94    15216.01    400.32 o 
   5  10   6     3406.00     3574.39    401.22 o 
   6  10   6        3.91        0.00    114.98 o 
   7  10   6      505.13      423.24    209.71 o 
 -12  11   6        4.14       38.68    102.38 o 
 -11  11   6      139.70      119.31     82.85 o 
 -10  11   6       28.98       40.38     66.24 o 
  -9  11   6      509.84      465.68     75.90 o 
  -8  11   6      756.16      800.56     67.36 o 
  -7  11   6      547.33      653.31     82.74 o 
  -6  11   6      201.93      236.75     46.96 o 
  -5  11   6     1185.64     1353.72     72.65 o 
  -4  11   6      465.05      433.08     45.85 o 
  -3  11   6     2857.17     2719.60     96.96 o 
  -2  11   6     2674.51     2895.71     98.27 o 
  -1  11   6       49.56       38.47     31.86 o 
   0  11   6      451.79      573.75     58.93 o 
   1  11   6       14.33       23.19     45.42 o 
   2  11   6        7.55        0.00     82.36 o 
   3  11   6      123.90       83.86     93.24 o 
   4  11   6       12.22       74.27     93.10 o 
   5  11   6      183.74      142.57    140.67 o 
   6  11   6      549.02      464.96    195.99 o 
   7  11   6      121.90        0.00    156.71 o 
 -12  12   6     3444.92     3413.40    251.79 o 
 -11  12   6     4974.78     5404.68    276.00 o 
 -10  12   6    10441.83    11052.98    332.91 o 
  -9  12   6     8124.09     8595.16    228.09 o 
  -8  12   6     7442.76     7363.92    176.69 o 
  -7  12   6     4986.71     4723.30    156.68 o 
  -6  12   6     1972.88     1767.99     92.41 o 
  -5  12   6      737.66      810.14     76.61 o 
  -4  12   6      583.82      639.78     52.34 o 
  -3  12   6     6132.85     6683.70    146.93 o 
  -2  12   6     9071.39     9569.13    213.22 o 
  -1  12   6    16925.52    16925.20    349.71 o 
   0  12   6    16406.61    15800.39    404.07 o 
   1  12   6    18993.07    19376.38    406.26 o 
   2  12   6    20434.17    19594.74    626.33 o 
   3  12   6     8541.94     8930.71    382.90 o 
   4  12   6     4678.88     4374.80    289.97 o 
   5  12   6     1998.05     1909.59    315.73 o 
   6  12   6      199.44      106.96    161.87 o 
   7  12   6      430.73      434.11    222.63 o 
 -12  13   6        1.58        7.25    110.30 o 
 -11  13   6       49.68       82.24     98.42 o 
 -10  13   6       72.15        0.00     80.77 o 
  -9  13   6      230.63      269.97     70.98 o 
  -8  13   6       65.45        0.00     48.26 o 
  -7  13   6       55.34       93.88     46.21 o 
  -6  13   6       37.40       43.23     40.57 o 
  -5  13   6      481.41      546.43     62.85 o 
  -4  13   6      431.60      437.90     48.39 o 
  -3  13   6     1891.00     2093.65    124.39 o 
  -2  13   6     1344.89     1453.76     87.73 o 
  -1  13   6      915.24      882.18     70.75 o 
   0  13   6      130.74       92.73     48.79 o 
   1  13   6      114.24       74.33     53.07 o 
   2  13   6      750.58      910.37    312.19 o 
   3  13   6     1990.08     1906.14    200.51 o 
   4  13   6      151.67      173.29    108.79 o 
   5  13   6      488.79      355.14    175.33 o 
   6  13   6      685.09      494.32    214.74 o 
   7  13   6      241.47      111.86    198.30 o 
 -12  14   6     2903.23     2788.02    269.76 o 
 -11  14   6     4153.21     4751.74    245.17 o 
 -10  14   6     6740.68     6632.36    242.41 o 
  -9  14   6     7494.30     7157.87    217.15 o 
  -8  14   6     8849.94     9033.71    262.30 o 
  -7  14   6     4236.59     4386.00    146.72 o 
  -6  14   6      742.16      773.51     70.23 o 
  -5  14   6       16.65       47.34     38.93 o 
  -4  14   6      498.88      526.69     56.32 o 
  -3  14   6     4336.88     4452.17    128.96 o 
  -2  14   6     4659.88     4527.80    146.22 o 
  -1  14   6     4062.76     3878.89    135.05 o 
   0  14   6     7401.68     7637.39    222.81 o 
   1  14   6    22743.73    23630.17    487.99 o 
   2  14   6    21623.77    19859.81    649.59 o 
   3  14   6     7875.95     7971.88    369.80 o 
   4  14   6     4565.34     5032.06    321.84 o 
   5  14   6     1005.78      911.24    177.84 o 
   6  14   6       36.32        0.00    161.74 o 
   7  14   6      648.98      879.77    278.49 o 
 -11  15   6        8.05        0.00     84.58 o 
 -10  15   6       28.40        0.00     71.81 o 
  -9  15   6       21.49        0.00     63.36 o 
  -8  15   6      112.68       88.77     66.28 o 
  -7  15   6      373.35      204.02     64.02 o 
  -6  15   6      775.89      941.13     84.44 o 
  -5  15   6       99.45       86.49     45.38 o 
  -4  15   6       68.00      101.30     41.85 o 
  -3  15   6     1481.28     1466.63    115.67 o 
  -2  15   6        5.90       10.25     43.61 o 
  -1  15   6        7.91        0.00     41.52 o 
   0  15   6        6.32       43.43     52.85 o 
   1  15   6        4.15        0.00     49.50 o 
   2  15   6       65.03       28.39     93.39 o 
   3  15   6      689.78      618.77    138.82 o 
   4  15   6      997.98      831.18    162.59 o 
   5  15   6      627.86      623.80    154.04 o 
   6  15   6      222.28      159.56    184.16 o 
 -11  16   6     3648.00     4397.98    481.22 o 
 -10  16   6     4547.32     4897.67    283.68 o 
  -9  16   6     5851.35     5853.58    235.48 o 
  -8  16   6     5962.39     5888.23    270.64 o 
  -7  16   6     2467.74     2348.83    127.87 o 
  -6  16   6      403.62      434.18     66.25 o 
  -5  16   6       15.20       45.23     46.88 o 
  -4  16   6       65.40        1.05     41.49 o 
  -3  16   6      315.02      335.96     61.70 o 
  -2  16   6      927.36     1046.82     85.66 o 
  -1  16   6     8274.12     8176.23    277.37 o 
   0  16   6     6960.73     6670.49    217.46 o 
   1  16   6    16401.54    16630.79    390.44 o 
   2  16   6    21095.02    20408.60    953.37 o 
   3  16   6     5621.06     4926.34    313.77 o 
   4  16   6     3205.82     3141.01    271.62 o 
   5  16   6      644.55     1058.47    189.97 o 
   6  16   6       19.71       23.78    166.63 o 
 -11  17   6       73.03      134.48    103.49 o 
 -10  17   6       28.10       88.99     78.89 o 
  -9  17   6       16.14       50.73     76.20 o 
  -8  17   6        9.71        0.00     65.25 o 
  -7  17   6      256.00      112.10     67.19 o 
  -6  17   6     1182.07     1253.73    128.95 o 
  -5  17   6     1456.35     1483.38     99.96 o 
  -4  17   6     1706.20     1553.21    110.09 o 
  -3  17   6      922.97     1169.91    104.85 o 
  -2  17   6      176.49      173.49     55.18 o 
  -1  17   6      358.23      293.75     77.18 o 
   0  17   6      208.54      316.72     75.44 o 
   1  17   6        1.62       79.13     64.94 o 
   2  17   6      583.26      361.08    123.98 o 
   3  17   6      300.00      310.09    120.77 o 
   4  17   6      478.66      351.21    353.85 o 
   5  17   6      141.46      443.83    149.56 o 
   6  17   6        9.31        0.00    137.82 o 
 -11  18   6     2433.47     2933.03    220.09 o 
 -10  18   6     3362.25     3665.64    202.63 o 
  -9  18   6     5490.03     5477.24    237.39 o 
  -8  18   6     5603.98     5808.78    231.02 o 
  -7  18   6     1734.48     2005.65    141.44 o 
  -6  18   6      956.59      794.23     81.80 o 
  -5  18   6       15.04        0.00     52.51 o 
  -4  18   6       63.08      108.61     73.53 o 
  -3  18   6     6492.95     6527.18    232.96 o 
  -2  18   6     5420.92     5619.82    246.62 o 
  -1  18   6     1446.25     2002.53    138.06 o 
   0  18   6     5101.14     5019.25    204.12 o 
   1  18   6    12340.58    11273.45    314.32 o 
   2  18   6    13445.40    13113.56    511.63 o 
   3  18   6     4311.35     4961.22    694.99 o 
   4  18   6     1849.82     2130.66    243.99 o 
   5  18   6      523.52      525.80    161.90 o 
 -10  19   6       33.02       26.07     87.61 o 
  -9  19   6       98.38      139.72    113.80 o 
  -8  19   6       67.80        1.09     68.58 o 
  -7  19   6      202.88      150.62     76.20 o 
  -6  19   6     1909.29     1644.31    150.66 o 
  -5  19   6     3869.38     3973.85    177.62 o 
  -4  19   6     4610.46     4392.18    230.70 o 
  -3  19   6       94.05      144.56     84.07 o 
  -2  19   6     1290.89     1217.78    116.30 o 
  -1  19   6      788.65      749.34     98.95 o 
   0  19   6        9.72       87.17     67.31 o 
   1  19   6       11.47       39.36     69.49 o 
   2  19   6      132.27      194.09    119.76 o 
   3  19   6       66.44      113.52    112.40 o 
   4  19   6      376.83      327.11    144.42 o 
   5  19   6      266.47      173.54    141.46 o 
 -10  20   6     3928.27     3878.86    362.03 o 
  -9  20   6     4126.94     3750.87    212.55 o 
  -8  20   6     3743.13     3555.64    195.12 o 
  -7  20   6     2410.25     2417.19    183.04 o 
  -6  20   6      666.17      447.68    100.63 o 
  -5  20   6      182.53      104.80     65.29 o 
  -4  20   6       32.07       25.51     63.39 o 
  -3  20   6     7352.86     7156.08    317.51 o 
  -2  20   6     5007.40     4846.81    339.68 o 
  -1  20   6     3672.70     3843.79    233.65 o 
   0  20   6     9404.21     9688.34    292.40 o 
   1  20   6     6252.07     6269.53    278.10 o 
   2  20   6     4414.68     4931.74    326.27 o 
   3  20   6     3328.77     3371.78    292.75 o 
   4  20   6     1910.28     1591.76    234.77 o 
   5  20   6      777.96      723.41    228.47 o 
  -9  21   6       64.59       74.34    102.06 o 
  -8  21   6        8.54      127.70     99.80 o 
  -7  21   6      145.92      145.58     92.43 o 
  -6  21   6      725.52      517.28    103.65 o 
  -5  21   6     1719.67     1573.63    135.00 o 
  -4  21   6     3120.84     3065.18    279.50 o 
  -3  21   6      297.97      176.32     81.28 o 
  -2  21   6     1410.69     1472.28    167.42 o 
  -1  21   6      201.70      254.97     99.89 o 
   0  21   6      358.01      351.56    112.69 o 
   1  21   6        0.01       36.32     76.60 o 
   2  21   6      921.94     1333.84    366.02 o 
   3  21   6       47.09      101.09    127.36 o 
   4  21   6      578.44      493.61    193.41 o 
  -9  22   6     3869.65     4050.04    362.97 o 
  -8  22   6     2491.16     2435.46    285.90 o 
  -7  22   6     1930.41     1809.84    173.27 o 
  -6  22   6     1235.68     1227.47    156.33 o 
  -5  22   6      957.21      773.77    101.10 o 
  -4  22   6       34.04        9.47     60.63 o 
  -3  22   6     1281.94     1120.52    185.97 o 
  -2  22   6     5366.01     5844.18    310.30 o 
  -1  22   6    11134.43    11492.74    405.16 o 
   0  22   6     5341.01     5842.65    368.40 o 
   1  22   6     4867.79     4829.02    276.08 o 
   2  22   6     3799.88     4294.41    869.98 o 
   3  22   6     2885.83     3319.57    300.66 o 
   4  22   6     1886.98     1819.29    247.13 o 
  -9  23   6      131.73      157.61    153.63 o 
  -8  23   6       11.11        0.00     97.61 o 
  -7  23   6        5.25       17.51     94.65 o 
  -6  23   6      433.08      528.10    116.33 o 
  -5  23   6      637.20      524.03    108.62 o 
  -4  23   6     1318.22     1331.56    122.22 o 
  -3  23   6     1198.16     1354.28    141.84 o 
  -2  23   6     1877.90     1921.34    193.18 o 
  -1  23   6      371.12      287.76    113.22 o 
   0  23   6      129.43        0.00     94.04 o 
   1  23   6       80.28       98.96    111.14 o 
   2  23   6      122.19       36.29    231.73 o 
   3  23   6      387.93      399.63    199.18 o 
  -8  24   6     2814.42     3243.87    299.36 o 
  -7  24   6     2855.62     2959.18    455.48 o 
  -6  24   6     1553.37     1273.75    153.48 o 
  -5  24   6      370.35      515.78    113.28 o 
  -4  24   6       68.57        7.58     70.78 o 
  -3  24   6      945.19     1003.91    157.95 o 
  -2  24   6     4023.71     3767.98    264.79 o 
  -1  24   6     5506.44     5753.71    336.00 o 
   0  24   6     4710.45     4786.54    340.65 o 
   1  24   6     4213.78     4235.71    279.29 o 
   2  24   6     3976.21     3573.99    509.68 o 
  -7  25   6       16.53       62.06    116.50 o 
  -6  25   6      524.74      328.94    111.35 o 
  -5  25   6     1089.28      798.85    162.73 o 
  -4  25   6     1356.64     1430.78    159.36 o 
  -3  25   6     1709.01     1809.65    199.34 o 
  -2  25   6      872.95      856.76    156.46 o 
  -1  25   6      127.73      137.61    109.34 o 
   0  25   6        4.79        0.00    114.44 o 
   1  25   6      389.40      448.73    143.64 o 
  -7  26   6     2186.93     1707.16    253.72 o 
  -6  26   6      671.56      782.47    158.64 o 
  -5  26   6      106.10       65.58     99.57 o 
  -4  26   6      114.07      171.46    103.55 o 
  -3  26   6      471.31      524.66    144.05 o 
  -2  26   6     1913.92     1692.39    203.66 o 
  -1  26   6     3583.70     3504.09    274.22 o 
   0  26   6     4495.40     4363.34    299.11 o 
   1  26   6     3749.15     4219.58    516.06 o 
  -6  27   6      234.54      130.91    121.16 o 
  -5  27   6      630.59      726.06    153.22 o 
  -4  27   6     1442.74     1387.28    241.34 o 
  -3  27   6      774.05      905.49    209.51 o 
  -2  27   6      765.57     1014.69    416.85 o 
  -1  27   6      494.00      549.06    186.86 o 
   0  27   6        1.68       47.64    149.68 o 
   1  27   6       92.11      360.04    256.47 o 
  -4  28   6      410.72      308.68    187.68 o 
  -3  28   6       95.28        0.00    143.10 o 
  -2  28   6      929.28      587.01    216.85 o 
  -1  28   6     2250.05     2678.96    317.22 o 
 -13   1   7     3554.17     3737.68    239.41 o 
 -12   1   7     2826.97     3402.35    250.97 o 
 -11   1   7     4529.22     4577.29    221.33 o 
 -10   1   7     3019.02     2903.95    199.18 o 
  -9   1   7     1445.03     1390.30    106.47 o 
  -8   1   7       23.80       27.63     39.25 o 
  -7   1   7     1744.76     1646.39     81.62 o 
  -6   1   7     9004.69     8589.42    184.93 o 
  -5   1   7    17455.55    16677.28    283.08 o 
  -4   1   7    14257.64    13341.82    272.37 o 
  -3   1   7    40512.29    38286.93    501.48 o 
  -2   1   7    34537.74    34081.61    449.31 o 
  -1   1   7    19920.50    20337.73    285.35 o 
   0   1   7     4937.42     4794.61     94.22 o 
   1   1   7     1114.07     1153.48     83.54 o 
   2   1   7     1033.69      909.31     96.17 o 
   3   1   7      646.01      625.01    123.56 o 
   4   1   7     2628.77     2367.17    268.63 o 
   5   1   7     1380.46     1694.30    341.69 o 
   6   1   7     2103.36     2011.35    220.69 o 
   7   1   7     3265.04     3922.67    623.91 o 
 -13   2   7        6.77       32.95     94.50 o 
 -12   2   7      160.05      204.24     89.34 o 
 -11   2   7       94.66      172.44     86.76 o 
 -10   2   7      765.11      792.32    106.97 o 
  -9   2   7       78.25      132.76     61.23 o 
  -8   2   7      114.83      149.55     44.83 o 
  -7   2   7      807.79      918.38     65.22 o 
  -6   2   7     5554.62     5437.37    141.01 o 
  -5   2   7     1245.35     1398.58     74.96 o 
  -4   2   7        2.71       29.87     26.50 o 
  -3   2   7      172.53      147.77     29.28 o 
  -2   2   7      280.52      321.60     34.19 o 
  -1   2   7      287.27      319.98     32.02 o 
   0   2   7      276.72      337.53     29.85 o 
   1   2   7      449.34      384.83     57.38 o 
   2   2   7      231.52      198.30     61.16 o 
   3   2   7        7.65        0.00     73.44 o 
   4   2   7      441.21      450.69    129.32 o 
   5   2   7       25.94        1.59     88.42 o 
   6   2   7        9.21       58.65     89.94 o 
   7   2   7      192.30      136.05    112.49 o 
 -13   3   7     4165.64     4231.22    241.50 o 
 -12   3   7     4620.67     4837.61    287.59 o 
 -11   3   7     2401.20     2893.17    184.43 o 
 -10   3   7     2182.01     2295.25    178.91 o 
  -9   3   7     3031.31     2995.55    195.21 o 
  -8   3   7       12.10        0.00     47.39 o 
  -7   3   7      830.29      793.39     75.33 o 
  -6   3   7      154.09      116.48     37.47 o 
  -5   3   7    13091.80    12854.41    235.36 o 
  -4   3   7    34582.86    33236.71    570.87 o 
  -3   3   7    31916.69    30758.35    448.71 o 
  -2   3   7    33386.59    33129.74    473.05 o 
  -1   3   7    28820.62    28249.92    380.53 o 
   0   3   7    12369.20    12992.34    198.63 o 
   1   3   7    10640.75    11382.58    318.45 o 
   2   3   7       43.11      124.31     79.80 o 
   3   3   7      919.28      873.00    337.07 o 
   4   3   7     1793.51     1342.33    444.03 o 
   5   3   7     5076.84     5217.73    497.72 o 
   6   3   7     3355.01     3425.57    282.98 o 
   7   3   7     4504.02     4136.79    323.70 o 
 -13   4   7       31.23       72.98     96.63 o 
 -12   4   7      251.61      125.93     91.79 o 
 -11   4   7       30.67        0.00     75.78 o 
 -10   4   7      327.03      316.10     77.44 o 
  -9   4   7        2.67       24.46     70.11 o 
  -8   4   7      927.81     1108.69     91.36 o 
  -7   4   7     2872.59     2855.76    103.14 o 
  -6   4   7     2844.20     2818.90    123.17 o 
  -5   4   7       53.28       26.86     29.12 o 
  -4   4   7     1115.57     1234.35     66.10 o 
  -3   4   7     1054.95     1096.23     86.43 o 
  -2   4   7     1914.88     2112.69     66.85 o 
  -1   4   7       11.36        0.00     21.19 o 
   0   4   7     2647.33     2854.84     70.52 o 
   1   4   7       68.93       81.92     40.53 o 
   2   4   7      161.57      274.41     94.02 o 
   3   4   7      875.50      789.78    215.56 o 
   4   4   7      594.00      493.05    141.28 o 
   5   4   7      262.22      532.96    129.81 o 
   6   4   7       15.91        0.00     83.87 o 
   7   4   7        0.39       86.03    110.42 o 
 -13   5   7     4328.28     5115.36    259.91 o 
 -12   5   7     5009.54     5165.46    247.26 o 
 -11   5   7     3499.39     3965.69    212.87 o 
 -10   5   7     2999.41     2842.85    200.11 o 
  -9   5   7     1798.71     1848.48    122.75 o 
  -8   5   7       50.76       69.78     48.43 o 
  -7   5   7     2255.42     2208.39    101.63 o 
  -6   5   7     4305.49     4139.90    120.62 o 
  -5   5   7    14377.94    13715.58    251.88 o 
  -4   5   7    35374.58    34934.77    444.49 o 
  -3   5   7    30696.00    29696.40    405.50 o 
  -2   5   7    35405.56    35532.73    473.57 o 
  -1   5   7    20602.53    19876.19    288.50 o 
   0   5   7    14854.59    15484.30    252.11 o 
   1   5   7     5188.47     5437.74    228.96 o 
   2   5   7      534.13      596.70    116.83 o 
   3   5   7     2166.30     1837.17    184.24 o 
   4   5   7     3202.03     3056.21    239.06 o 
   5   5   7     6553.97     5607.95    539.03 o 
   6   5   7     3751.26     3859.93    398.29 o 
   7   5   7     6646.12     7008.93    408.63 o 
 -13   6   7        7.84        0.00     87.54 o 
 -12   6   7        1.50        0.00     83.33 o 
 -11   6   7       20.49       59.59     79.34 o 
 -10   6   7       48.68        0.00     63.75 o 
  -9   6   7      363.41      519.30     81.55 o 
  -8   6   7     2048.97     2304.22    181.71 o 
  -7   6   7      756.35      753.52     71.27 o 
  -6   6   7      123.98      131.22     40.26 o 
  -5   6   7      373.61      429.62     43.49 o 
  -4   6   7     2649.82     2881.28     94.97 o 
  -3   6   7      914.34      955.32     58.01 o 
  -2   6   7      298.52      334.17     36.21 o 
  -1   6   7      149.67      133.35     30.76 o 
   0   6   7      202.17      187.85     35.17 o 
   1   6   7      171.40      178.62     46.60 o 
   2   6   7      202.70      102.07     61.41 o 
   3   6   7      660.30      582.79    118.65 o 
   4   6   7       55.75        0.00    138.22 o 
   5   6   7     1232.58     1024.08    161.96 o 
   6   6   7       64.06       72.03    101.00 o 
   7   6   7       33.27      191.64    167.45 o 
 -13   7   7     3505.63     3817.24    231.15 o 
 -12   7   7     2981.63     3090.07    203.63 o 
 -11   7   7     5183.27     5175.96    335.34 o 
 -10   7   7     2139.13     1949.47    133.56 o 
  -9   7   7     1186.66     1202.45     97.32 o 
  -8   7   7      619.39      532.73     75.03 o 
  -7   7   7     2185.98     2356.37    111.69 o 
  -6   7   7    10292.99    10418.00    192.39 o 
  -5   7   7    11506.42    11740.24    251.69 o 
  -4   7   7    30660.44    30594.13    431.59 o 
  -3   7   7    39169.28    38837.37    486.14 o 
  -2   7   7    26507.87    25794.90    386.49 o 
  -1   7   7    24911.58    25133.49    382.71 o 
   0   7   7    17739.44    17992.77    289.86 o 
   1   7   7     3355.46     3083.95    159.27 o 
   2   7   7     1713.72     1963.54    161.43 o 
   3   7   7     4216.79     4846.82    278.42 o 
   4   7   7     1269.63     1667.42    232.82 o 
   5   7   7     8010.50     7336.63    360.29 o 
   6   7   7     5177.06     4882.56    497.85 o 
   7   7   7     6514.68     5984.28    579.40 o 
 -13   8   7       34.60      199.98    100.26 o 
 -12   8   7        1.95      130.55     89.73 o 
 -11   8   7        0.54       47.72     79.88 o 
 -10   8   7       78.23       59.10     64.98 o 
  -9   8   7       62.68       24.87     52.57 o 
  -8   8   7      659.34      694.77     94.01 o 
  -7   8   7       52.68       18.88     36.79 o 
  -6   8   7     1018.67      965.30     74.28 o 
  -5   8   7      135.11      100.37     40.01 o 
  -4   8   7      126.36      116.35     36.28 o 
  -3   8   7     2473.74     2591.01     86.03 o 
  -2   8   7       31.81       55.14     25.40 o 
  -1   8   7      157.85       84.39     35.30 o 
   0   8   7       11.80       39.70     30.81 o 
   1   8   7     1043.46     1113.17    108.26 o 
   2   8   7       14.17       30.18     61.30 o 
   3   8   7      791.62      673.04    152.16 o 
   4   8   7      109.70      171.89    129.39 o 
   5   8   7      425.30      544.88    196.94 o 
   6   8   7       15.08       88.75    140.40 o 
   7   8   7       15.30      128.98    170.84 o 
 -13   9   7     3221.43     3286.55    219.06 o 
 -12   9   7     3192.78     3648.59    327.94 o 
 -11   9   7     3591.04     3822.04    213.23 o 
 -10   9   7     2239.14     2071.04    159.12 o 
  -9   9   7     2770.33     2986.29    145.24 o 
  -8   9   7        5.69        0.00     45.38 o 
  -7   9   7      634.36      614.02     63.04 o 
  -6   9   7     3953.04     4038.95    129.99 o 
  -5   9   7    16554.22    15877.27    291.86 o 
  -4   9   7    14383.65    14427.50    292.36 o 
  -3   9   7    26159.85    24608.54    335.83 o 
  -2   9   7    25427.64    25721.18    343.75 o 
  -1   9   7    17825.45    18594.74    305.31 o 
   0   9   7    17562.86    18212.20    321.71 o 
   1   9   7     6373.29     6212.12    226.09 o 
   2   9   7     1494.73     1344.13    125.07 o 
   3   9   7       26.84        0.00     73.79 o 
   4   9   7      871.89      971.92    227.25 o 
   5   9   7     4559.94     3934.29    432.75 o 
   6   9   7     7317.63     8161.07    642.06 o 
   7   9   7     5203.62     5065.77    554.66 o 
 -12  10   7       14.23       20.31     88.96 o 
 -11  10   7       31.88        0.00     82.54 o 
 -10  10   7       44.21       28.07     74.88 o 
  -9  10   7      176.65      133.70     68.02 o 
  -8  10   7      257.27      120.21     50.99 o 
  -7  10   7      128.71       87.89     42.42 o 
  -6  10   7       46.78       37.43     38.46 o 
  -5  10   7     1628.62     1515.07     77.16 o 
  -4  10   7      514.76      448.58     48.12 o 
  -3  10   7       94.09       63.50     33.23 o 
  -2  10   7        0.56       11.58     28.49 o 
  -1  10   7       99.75      138.39     45.89 o 
   0  10   7       61.03      130.58     46.10 o 
   1  10   7      439.73      414.44    212.26 o 
   2  10   7      838.91      868.00    208.49 o 
   3  10   7     1404.80      981.30    213.25 o 
   4  10   7      605.79      491.46    182.80 o 
   5  10   7      299.21      438.19    186.34 o 
   6  10   7        1.94        0.00    133.60 o 
 -12  11   7     3210.83     3372.65    219.63 o 
 -11  11   7     2808.03     2543.59    182.63 o 
 -10  11   7     2851.89     2930.67    186.02 o 
  -9  11   7     1623.98     1563.29    111.88 o 
  -8  11   7       26.02        0.00     41.14 o 
  -7  11   7     1078.90     1097.63     80.78 o 
  -6  11   7     1363.17     1450.11     85.09 o 
  -5  11   7     6952.85     6809.28    167.93 o 
  -4  11   7    15369.15    14472.98    426.82 o 
  -3  11   7    12790.02    12055.31    215.44 o 
  -2  11   7    19514.51    20036.62    330.86 o 
  -1  11   7    14500.90    15335.37    336.16 o 
   0  11   7     8246.74     8075.37    194.30 o 
   1  11   7     2715.08     2916.02    218.68 o 
   2  11   7       65.33       20.02     72.77 o 
   3  11   7      946.27      684.89    130.83 o 
   4  11   7      339.56      600.33    202.10 o 
   5  11   7      800.03      791.29    226.02 o 
   6  11   7     5041.71     4726.13    521.23 o 
 -12  12   7        0.37       28.44    111.89 o 
 -11  12   7       69.22       71.47     86.07 o 
 -10  12   7      273.53      222.65     80.93 o 
  -9  12   7      620.27      680.80     72.95 o 
  -8  12   7      310.13      287.01     60.35 o 
  -7  12   7       87.82       97.48     50.31 o 
  -6  12   7      191.48      132.71     44.81 o 
  -5  12   7     1114.14     1199.98     72.94 o 
  -4  12   7     1145.50     1149.09     68.89 o 
  -3  12   7        7.40        0.00     32.32 o 
  -2  12   7       65.09       72.19     38.21 o 
  -1  12   7     1222.43     1544.99    110.29 o 
   0  12   7      643.20      612.80     76.92 o 
   1  12   7       68.84      147.59    114.17 o 
   2  12   7      469.34      352.43    116.29 o 
   3  12   7      322.36      246.28    126.40 o 
   4  12   7      415.49      507.91    189.60 o 
   5  12   7      168.95      222.35    170.98 o 
   6  12   7      217.32      405.84    206.32 o 
 -12  13   7     3869.20     4055.67    381.48 o 
 -11  13   7     2124.04     2280.11    229.29 o 
 -10  13   7     1426.55     1467.16    141.78 o 
  -9  13   7     1554.12     1428.77    122.22 o 
  -8  13   7      153.40       54.27     53.43 o 
  -7  13   7     2235.83     2338.50    132.90 o 
  -6  13   7     4988.63     5192.59    187.97 o 
  -5  13   7     8613.66     8614.76    201.59 o 
  -4  13   7    15698.01    15117.78    246.53 o 
  -3  13   7    10347.62     9987.17    210.31 o 
  -2  13   7     7071.31     7070.64    183.95 o 
  -1  13   7     6635.01     6992.27    212.15 o 
   0  13   7     6209.58     6362.12    201.19 o 
   1  13   7      893.17      835.12    148.55 o 
   2  13   7       57.99       78.90     94.34 o 
   3  13   7        0.66       51.86     94.20 o 
   4  13   7      136.61       86.58    135.10 o 
   5  13   7     1204.00     1216.56    284.74 o 
   6  13   7     3082.39     3035.22    430.17 o 
 -12  14   7       10.19       48.36    111.79 o 
 -11  14   7      191.13      227.30     98.25 o 
 -10  14   7      815.71      908.78    109.91 o 
  -9  14   7      683.64      450.07     85.54 o 
  -8  14   7     1414.34     1380.57     97.94 o 
  -7  14   7      532.34      484.08     67.50 o 
  -6  14   7        7.48       60.11     46.32 o 
  -5  14   7      719.84      812.26     66.90 o 
  -4  14   7      869.56      974.14     67.15 o 
  -3  14   7      148.86      136.44     44.63 o 
  -2  14   7        0.15        0.00     48.82 o 
  -1  14   7     1123.08     1060.57     97.20 o 
   0  14   7      209.16      255.58     66.48 o 
   1  14   7      506.21      532.94    126.90 o 
   2  14   7      954.41      803.28    146.58 o 
   3  14   7       97.05      175.49    109.83 o 
   4  14   7      258.78      620.72    210.80 o 
   5  14   7      375.80      140.13    169.08 o 
   6  14   7      309.91      164.59    189.74 o 
 -11  15   7     1934.68     2202.15    215.32 o 
 -10  15   7      995.93      979.06    143.93 o 
  -9  15   7      488.87      562.73     97.35 o 
  -8  15   7       58.86       54.85     55.43 o 
  -7  15   7     1145.26     1160.10     96.46 o 
  -6  15   7     3228.34     3030.43    140.55 o 
  -5  15   7    12847.29    12751.73    248.11 o 
  -4  15   7    20943.36    21039.48    343.91 o 
  -3  15   7    12261.75    12279.96    254.27 o 
  -2  15   7     8784.48     8797.14    256.26 o 
  -1  15   7     5254.26     5106.11    186.96 o 
   0  15   7    10014.13    10060.66    360.02 o 
   1  15   7     2034.34     1907.33    204.40 o 
   2  15   7       66.18      105.00    122.59 o 
   3  15   7        1.77        0.00     90.74 o 
   4  15   7      345.63      324.97    175.06 o 
   5  15   7     1247.09     1576.73    316.00 o 
   6  15   7     2731.88     3186.22    449.60 o 
 -11  16   7      204.52      285.62    120.84 o 
 -10  16   7      835.97      801.06    107.31 o 
  -9  16   7      398.33      311.68     82.97 o 
  -8  16   7      550.09      460.08     86.54 o 
  -7  16   7      558.51      593.40    118.84 o 
  -6  16   7      562.06      481.67     70.93 o 
  -5  16   7       62.85       85.58     48.53 o 
  -4  16   7      607.98      623.37     85.61 o 
  -3  16   7      769.77      699.14     87.65 o 
  -2  16   7      522.74      493.31     83.76 o 
  -1  16   7      114.59       97.95     59.92 o 
   0  16   7      117.00      102.73     64.89 o 
   1  16   7     1314.71     1465.00    185.93 o 
   2  16   7      976.29     1042.15    433.09 o 
   3  16   7     1738.34     1312.58    197.90 o 
   4  16   7      630.66      463.87    195.99 o 
   5  16   7       13.43       38.33    164.46 o 
 -11  17   7     1974.69     2244.88    191.68 o 
 -10  17   7     1688.40     1995.25    157.08 o 
  -9  17   7      767.47      843.39    111.94 o 
  -8  17   7        1.12        0.00     66.04 o 
  -7  17   7      840.72      671.55     82.29 o 
  -6  17   7      866.39     1084.23     94.84 o 
  -5  17   7    11480.48    11109.59    281.26 o 
  -4  17   7    16495.24    16820.51    326.36 o 
  -3  17   7    13401.54    13739.58    309.78 o 
  -2  17   7    17807.19    18329.30    425.55 o 
  -1  17   7     4669.61     4815.71    198.87 o 
   0  17   7     8892.47     9033.74    305.61 o 
   1  17   7     3407.22     3506.83    267.62 o 
   2  17   7      122.99      227.70    262.59 o 
   3  17   7       20.09       18.40    108.11 o 
   4  17   7      589.13      507.86    155.64 o 
   5  17   7     1163.29      863.87    250.62 o 
 -11  18   7      105.35      131.69    137.17 o 
 -10  18   7      772.61      953.69    120.75 o 
  -9  18   7      323.15      311.87     92.34 o 
  -8  18   7      273.54      244.51     82.39 o 
  -7  18   7      841.33      717.84     85.33 o 
  -6  18   7      791.07      789.29     94.76 o 
  -5  18   7       71.60       26.71     62.69 o 
  -4  18   7      257.06      185.95     89.24 o 
  -3  18   7      122.61      132.72     74.16 o 
  -2  18   7       68.40       60.38     66.98 o 
  -1  18   7      394.27      513.06     90.26 o 
   0  18   7      192.13      203.06     76.36 o 
   1  18   7      179.61       90.66    109.43 o 
   2  18   7     1222.77      706.27    292.35 o 
   3  18   7     1265.86     1479.50    209.11 o 
   4  18   7      433.87      810.12    185.07 o 
   5  18   7       10.36      119.88    169.08 o 
 -10  19   7     2085.16     2365.92    198.05 o 
  -9  19   7      852.09      625.17    111.84 o 
  -8  19   7       82.22       51.58     74.43 o 
  -7  19   7      410.94      413.83     94.64 o 
  -6  19   7     1307.28     1168.02    152.18 o 
  -5  19   7     6435.22     6496.18    220.86 o 
  -4  19   7    12816.74    12720.56    314.33 o 
  -3  19   7    13018.58    13517.81    429.35 o 
  -2  19   7     4320.67     4680.50    203.37 o 
  -1  19   7     4532.93     4734.08    208.22 o 
   0  19   7    10988.52    11098.58    318.34 o 
   1  19   7     1694.34     1696.79    239.96 o 
   2  19   7      997.24      980.38    178.14 o 
   3  19   7       20.20        0.00    113.41 o 
   4  19   7      928.14      570.84    161.30 o 
 -10  20   7      261.50      246.27    129.91 o 
  -9  20   7      510.30      420.73    146.67 o 
  -8  20   7      707.14      543.00    136.24 o 
  -7  20   7      877.08      707.93    118.53 o 
  -6  20   7      235.83      196.60    117.61 o 
  -5  20   7       77.99       44.41     61.65 o 
  -4  20   7      247.94      209.07     69.77 o 
  -3  20   7        0.40        0.00     81.20 o 
  -2  20   7       10.30      110.77     90.68 o 
  -1  20   7       52.43      149.96     81.22 o 
   0  20   7       12.53        0.00     70.09 o 
   1  20   7      591.30      699.06    162.73 o 
   2  20   7      424.99      338.79    147.37 o 
   3  20   7      805.97      797.67    183.63 o 
   4  20   7      621.83      567.97    179.90 o 
  -9  21   7      199.80      198.55    107.40 o 
  -8  21   7       96.99       56.36     90.23 o 
  -7  21   7      351.84      287.73    104.80 o 
  -6  21   7     1280.88     1168.24    118.83 o 
  -5  21   7     3059.72     3051.84    170.36 o 
  -4  21   7     5546.54     5657.84    216.84 o 
  -3  21   7     4080.19     4131.82    358.80 o 
  -2  21   7     8890.34     9454.26    592.72 o 
  -1  21   7     8300.68     7646.68    325.75 o 
   0  21   7     3420.39     3694.34    234.08 o 
   1  21   7     1035.51      883.95    172.48 o 
   2  21   7      403.51      259.26    140.26 o 
   3  21   7       35.58       23.84    122.62 o 
   4  21   7      447.47      598.26    172.00 o 
  -9  22   7      120.44      141.72    124.20 o 
  -8  22   7      266.91      207.31    102.41 o 
  -7  22   7      283.52      229.81    162.45 o 
  -6  22   7      676.21      702.67    119.95 o 
  -5  22   7      900.09      903.36    108.43 o 
  -4  22   7      385.37      320.40     98.13 o 
  -3  22   7      163.16       53.22    100.21 o 
  -2  22   7      296.91      304.62    115.12 o 
  -1  22   7       15.60      218.41    107.48 o 
   0  22   7      339.78      392.87    123.94 o 
   1  22   7      533.60      245.05    142.79 o 
   2  22   7     1817.21     1948.21    283.04 o 
   3  22   7      948.92      783.16    186.25 o 
  -8  23   7       65.80      112.49    114.43 o 
  -7  23   7      409.49      379.46    110.83 o 
  -6  23   7     1437.31     1418.50    223.89 o 
  -5  23   7     2248.16     1911.81    172.09 o 
  -4  23   7     3341.19     3223.82    304.55 o 
  -3  23   7     4337.15     4393.09    388.54 o 
  -2  23   7     5221.22     5680.21    309.19 o 
  -1  23   7     4181.12     4189.79    330.58 o 
   0  23   7     1954.12     1864.11    195.25 o 
   1  23   7     1412.23     1638.44    392.65 o 
   2  23   7      249.27      162.15    246.55 o 
   3  23   7        0.39        0.00    166.90 o 
  -8  24   7      171.95      317.83    182.07 o 
  -7  24   7      367.68      309.66    119.73 o 
  -6  24   7     1326.62     1451.33    160.99 o 
  -5  24   7      613.77      547.05    140.17 o 
  -4  24   7      384.07      339.63    137.40 o 
  -3  24   7      470.31      366.77    128.76 o 
  -2  24   7      196.12      200.34    123.05 o 
  -1  24   7      130.88      186.69    123.28 o 
   0  24   7     1443.06     1429.63    184.67 o 
   1  24   7     1053.47     1393.52    370.77 o 
   2  24   7     1203.29     1474.39    386.67 o 
  -7  25   7      336.54      356.21    201.67 o 
  -6  25   7     1068.10     1025.47    167.44 o 
  -5  25   7     1055.69     1081.65    217.85 o 
  -4  25   7     2052.49     2101.65    221.47 o 
  -3  25   7     5615.12     6062.75    353.36 o 
  -2  25   7     4018.70     4115.14    301.30 o 
  -1  25   7     3468.77     3874.50    283.39 o 
   0  25   7     1793.22     1691.40    444.51 o 
  -6  26   7      385.12      310.73    129.65 o 
  -5  26   7      375.49      499.62    183.24 o 
  -4  26   7      275.14      455.06    218.48 o 
  -3  26   7      334.08      585.73    190.47 o 
  -2  26   7       14.36        8.09    122.35 o 
  -1  26   7      371.51      288.14    163.78 o 
   0  26   7     1013.14     1037.56    340.33 o 
  -5  27   7     1472.55     1142.58    231.17 o 
  -4  27   7     1744.31     1524.32    250.85 o 
  -3  27   7     3452.00     2932.52    568.39 o 
  -2  27   7     3407.63     2850.51    310.24 o 
  -1  27   7     3105.56     3606.60    339.81 o 
 -13   0   8      609.57      478.69    163.94 o 
 -12   0   8      423.35      333.01    143.43 o 
 -11   0   8      436.75      199.86    127.33 o 
 -10   0   8     2291.14     2345.79    231.49 o 
  -9   0   8     4872.41     4589.36    245.65 o 
  -8   0   8     6027.62     5620.84    260.64 o 
  -7   0   8     8788.88     8242.51    270.69 o 
  -6   0   8    22335.65    21248.74    502.60 o 
  -5   0   8    16269.92    14388.19    367.40 o 
  -4   0   8    17211.02    15511.48    377.95 o 
  -3   0   8    22443.21    21902.03    485.16 o 
  -2   0   8     5054.82     5155.12    171.22 o 
  -1   0   8      581.23      599.33     64.29 o 
   0   0   8      907.01     1221.03    357.32 o 
   1   0   8     5610.52     5757.88    666.25 o 
   2   0   8    11625.20    11860.80    410.19 o 
   3   0   8    28042.57    27695.13   1168.86 o 
   4   0   8    19029.14    18244.92    894.58 o 
   5   0   8     7374.79     6725.42    535.23 o 
   6   0   8     3512.72     2774.68    376.89 o 
 -13   1   8        3.65        9.47    105.66 o 
 -12   1   8        3.66       36.22     83.91 o 
 -11   1   8       55.56       70.12     78.10 o 
 -10   1   8      130.98      110.91     64.84 o 
  -9   1   8        0.48        6.84     44.79 o 
  -8   1   8       79.24       16.59     39.51 o 
  -7   1   8      265.67      234.83     51.91 o 
  -6   1   8       56.03       34.54     36.34 o 
  -5   1   8      391.22      467.07     51.03 o 
  -4   1   8       36.84       86.75     33.02 o 
  -3   1   8      116.61       78.69     31.30 o 
  -2   1   8     1126.56     1217.55     78.32 o 
  -1   1   8      254.03      183.05     29.09 o 
   0   1   8       93.58      125.39     43.69 o 
   1   1   8       54.71        0.00     42.22 o 
   2   1   8      252.19      233.27     70.25 o 
   3   1   8      263.61      225.32    106.43 o 
   4   1   8      620.16      453.05    128.25 o 
   5   1   8        3.38      165.96    108.16 o 
   6   1   8       44.14       12.18     99.48 o 
 -13   2   8      489.70      402.86    118.11 o 
 -12   2   8      272.68      256.14     98.43 o 
 -11   2   8      624.83      380.10    134.14 o 
 -10   2   8     1106.77     1031.74    105.62 o 
  -9   2   8     4769.34     5023.27    175.85 o 
  -8   2   8    10162.53     9620.85    274.45 o 
  -7   2   8    11275.14    10471.65    210.39 o 
  -6   2   8    22332.45    21982.45    365.52 o 
  -5   2   8    25101.50    23952.44    381.52 o 
  -4   2   8    22088.45    21308.24    341.98 o 
  -3   2   8     9381.55     8716.78    161.09 o 
  -2   2   8     8523.24     8459.11    154.29 o 
  -1   2   8      756.36      766.74     46.01 o 
   0   2   8     1830.01     1821.10    106.29 o 
   1   2   8     4086.59     4172.80    153.23 o 
   2   2   8    14014.98    14278.91    392.23 o 
   3   2   8    16518.19    15765.55    552.96 o 
   4   2   8    10861.87    10574.46    443.04 o 
   5   2   8     7571.55     7522.23    806.31 o 
   6   2   8     3658.03     3033.46    364.79 o 
 -13   3   8       10.54       67.35    106.50 o 
 -12   3   8       61.29       97.59     88.88 o 
 -11   3   8        3.93        0.00     73.93 o 
 -10   3   8      334.82      304.91     79.16 o 
  -9   3   8     1049.11     1062.95     93.72 o 
  -8   3   8      991.90     1057.18     76.80 o 
  -7   3   8      685.67      621.74     60.17 o 
  -6   3   8       92.83      161.62     42.76 o 
  -5   3   8     1056.05     1326.68     92.58 o 
  -4   3   8      526.52      468.01     58.61 o 
  -3   3   8      314.61      306.68     40.08 o 
  -2   3   8     1423.90     1481.44     64.01 o 
  -1   3   8     2122.19     2284.54     74.03 o 
   0   3   8        0.45       11.02     38.31 o 
   1   3   8      165.79      118.96     52.56 o 
   2   3   8      301.03      325.38     99.27 o 
   3   3   8       41.08        0.00     84.29 o 
   4   3   8      310.34      609.75    137.44 o 
   5   3   8       16.88       73.49     98.17 o 
   6   3   8      146.28       85.34    104.93 o 
 -13   4   8      645.02      893.80    134.08 o 
 -12   4   8       96.60       71.01     89.66 o 
 -11   4   8      402.05      295.14     81.63 o 
 -10   4   8      840.03      582.50     95.40 o 
  -9   4   8    10813.20     9790.29    238.86 o 
  -8   4   8    11823.03    11496.66    219.56 o 
  -7   4   8    11736.49    11595.73    242.15 o 
  -6   4   8    19833.07    19341.74    356.19 o 
  -5   4   8    12018.44    12004.11    215.49 o 
  -4   4   8    16907.51    16273.02    278.83 o 
  -3   4   8    13169.09    12707.34    227.21 o 
  -2   4   8     7902.98     7909.63    150.08 o 
  -1   4   8      296.74      302.87     37.69 o 
   0   4   8     1012.13     1079.40     85.78 o 
   1   4   8      791.95      798.67     98.67 o 
   2   4   8     4979.36     5345.93    284.62 o 
   3   4   8    11848.22    11704.40    456.50 o 
   4   4   8     8723.54     7426.81    361.45 o 
   5   4   8     6209.67     6204.89    399.79 o 
   6   4   8     4476.87     4661.82    340.45 o 
 -13   5   8      112.45       79.12     95.68 o 
 -12   5   8       59.40        4.72     82.43 o 
 -11   5   8       36.16        0.00     65.71 o 
 -10   5   8      434.62      425.89     79.37 o 
  -9   5   8     3783.41     3947.85    156.45 o 
  -8   5   8     1809.90     1777.32    156.75 o 
  -7   5   8      383.35      318.14     52.90 o 
  -6   5   8       73.18       96.45     39.26 o 
  -5   5   8        2.32       13.32     33.06 o 
  -4   5   8      167.09      203.62     37.42 o 
  -3   5   8     4689.23     5154.68    128.22 o 
  -2   5   8       93.47      101.19     28.41 o 
  -1   5   8     1075.96     1212.18     55.50 o 
   0   5   8       10.57        0.00     33.91 o 
   1   5   8      564.73      307.55    101.12 o 
   2   5   8      967.39      666.47    129.07 o 
   3   5   8      200.53      271.33    104.65 o 
   4   5   8       13.94       30.50     96.43 o 
   5   5   8        5.14       52.43    100.28 o 
   6   5   8       19.39        0.00    100.94 o 
 -13   6   8      515.00      616.90    120.26 o 
 -12   6   8      124.21      138.81    100.61 o 
 -11   6   8       14.07       21.68     71.87 o 
 -10   6   8     1850.69     1798.37    129.29 o 
  -9   6   8    11337.12    11081.63    256.93 o 
  -8   6   8     5399.79     5117.29    233.27 o 
  -7   6   8     9582.35     9460.33    199.63 o 
  -6   6   8    12383.41    12465.08    280.61 o 
  -5   6   8     8260.09     7812.16    157.90 o 
  -4   6   8    16505.28    16232.21    246.54 o 
  -3   6   8    11542.36    11586.65    229.95 o 
  -2   6   8     6165.91     5908.57    130.02 o 
  -1   6   8     3832.79     3923.45    108.13 o 
   0   6   8      470.87      626.65     63.30 o 
   1   6   8     2379.29     2154.89    321.91 o 
   2   6   8     2767.13     2926.84    224.48 o 
   3   6   8    15122.98    14619.11    643.82 o 
   4   6   8    10563.33    11637.30   1001.21 o 
   5   6   8     5879.39     5665.82    349.33 o 
   6   6   8     5570.10     5038.20    664.48 o 
 -13   7   8       41.90      129.33    102.22 o 
 -12   7   8       17.47       42.52     87.52 o 
 -11   7   8       98.67       13.18     71.39 o 
 -10   7   8       14.56        0.00     62.65 o 
  -9   7   8       79.58      107.18     68.35 o 
  -8   7   8      121.72      115.08     51.73 o 
  -7   7   8        2.33       35.16     42.05 o 
  -6   7   8      739.00      967.69     92.27 o 
  -5   7   8       17.49        0.00     30.72 o 
  -4   7   8      404.80      367.19     58.35 o 
  -3   7   8     8338.11     8619.89    155.12 o 
  -2   7   8      519.66      579.83     56.10 o 
  -1   7   8        2.85       15.17     28.09 o 
   0   7   8      327.72      296.73     57.27 o 
   1   7   8        2.36        5.74     74.58 o 
   2   7   8      756.63      747.79    137.88 o 
   3   7   8        6.68       14.68     94.46 o 
   4   7   8        1.49       84.56    101.01 o 
   5   7   8       69.03      109.34    109.77 o 
   6   7   8        4.75        3.13    158.75 o 
 -13   8   8      812.25      945.54    138.45 o 
 -12   8   8      328.24      217.64     96.57 o 
 -11   8   8        0.91        0.00     74.14 o 
 -10   8   8      718.66      780.66    100.14 o 
  -9   8   8     6347.83     6490.79    193.84 o 
  -8   8   8     8869.51     8666.12    215.39 o 
  -7   8   8     7691.94     7294.44    175.55 o 
  -6   8   8    16911.44    16537.80    269.37 o 
  -5   8   8    11699.38    11881.33    222.65 o 
  -4   8   8     9882.04     9600.12    173.72 o 
  -3   8   8    14364.58    14248.10    222.53 o 
  -2   8   8     4199.75     4138.25    159.93 o 
  -1   8   8     1202.49     1181.09     66.56 o 
   0   8   8     1172.40     1097.50    110.42 o 
   1   8   8     6873.73     6589.11    301.27 o 
   2   8   8     6050.68     5551.13    291.31 o 
   3   8   8     9625.06     9892.16    411.70 o 
   4   8   8     9056.61     9060.96    596.12 o 
   5   8   8     9129.67     7993.76    622.48 o 
   6   8   8     5123.42     5561.86    560.51 o 
 -13   9   8        8.00       28.26     99.47 o 
 -12   9   8       48.73       10.93     86.50 o 
 -11   9   8       44.13        0.00     84.81 o 
 -10   9   8      124.34       29.74     69.46 o 
  -9   9   8       91.21      192.99     63.93 o 
  -8   9   8      127.32       86.78     53.60 o 
  -7   9   8       26.39      103.04     42.85 o 
  -6   9   8       74.03       81.26     42.10 o 
  -5   9   8      122.40      175.44     49.84 o 
  -4   9   8     3197.66     3115.67     96.84 o 
  -3   9   8     2751.52     2665.57    119.29 o 
  -2   9   8     1378.35     1288.71     69.80 o 
  -1   9   8        5.69        7.16     35.91 o 
   0   9   8        5.36        0.00     61.97 o 
   1   9   8       17.40       42.53     63.26 o 
   2   9   8      138.19      149.50    162.01 o 
   3   9   8      154.55      223.03    153.45 o 
   4   9   8      680.37      675.49    210.39 o 
   5   9   8       82.32      122.73    147.87 o 
   6   9   8      124.29      115.39    172.34 o 
 -12  10   8      195.96      236.55    104.05 o 
 -11  10   8      113.32      106.70    103.09 o 
 -10  10   8     1218.91     1239.27    160.57 o 
  -9  10   8     5170.29     4749.81    172.90 o 
  -8  10   8    11228.83    11033.31    221.62 o 
  -7  10   8     9160.92     8826.04    187.79 o 
  -6  10   8    12927.15    13634.43    239.74 o 
  -5  10   8    21274.87    21168.48    369.29 o 
  -4  10   8     8844.21     8470.85    180.63 o 
  -3  10   8     7231.58     7213.47    145.50 o 
  -2  10   8     2503.25     2541.61    102.86 o 
  -1  10   8      131.06      155.61     43.27 o 
   0  10   8      975.72      800.01    104.60 o 
   1  10   8     5343.77     5811.83    231.76 o 
   2  10   8     6169.40     6198.07    477.19 o 
   3  10   8     6580.29     5510.48    474.34 o 
   4  10   8     4892.66     4452.94    463.60 o 
   5  10   8     8318.96     8787.77    624.93 o 
   6  10   8     6047.90     5110.90    547.05 o 
 -12  11   8      116.90       39.28    105.01 o 
 -11  11   8        7.89        0.00     80.81 o 
 -10  11   8      561.62      516.32    103.45 o 
  -9  11   8       26.01        9.23     57.37 o 
  -8  11   8       16.21        4.46     48.14 o 
  -7  11   8       16.94       59.02     45.91 o 
  -6  11   8      238.04      225.48     49.96 o 
  -5  11   8       14.39       51.23     39.09 o 
  -4  11   8      187.49      127.56     41.05 o 
  -3  11   8       88.97      103.18     42.47 o 
  -2  11   8      761.84      702.13    106.46 o 
  -1  11   8     1538.31     1727.17     99.15 o 
   0  11   8       12.73       93.13     79.03 o 
   1  11   8        9.90       90.98    161.13 o 
   2  11   8        8.17      204.01    136.59 o 
   3  11   8      225.55       84.40    150.32 o 
   4  11   8      188.50      187.02    155.62 o 
   5  11   8      114.15      289.22    186.07 o 
 -12  12   8        8.56        8.09    107.16 o 
 -11  12   8       92.91      121.81     86.91 o 
 -10  12   8     1218.85     1075.20    176.49 o 
  -9  12   8     2812.75     2911.60    126.60 o 
  -8  12   8     8104.81     8283.88    202.07 o 
  -7  12   8    13873.64    14223.19    357.45 o 
  -6  12   8    10054.80    10093.81    200.61 o 
  -5  12   8    17417.15    16873.63    276.20 o 
  -4  12   8    14638.12    14456.06    277.04 o 
  -3  12   8     5928.11     5780.85    157.72 o 
  -2  12   8     1581.34     1744.70     94.78 o 
  -1  12   8        1.99        0.00     46.59 o 
   0  12   8       87.16       28.89    134.55 o 
   1  12   8     2357.94      947.43    780.21 o 
   2  12   8     5750.76     5300.23    450.69 o 
   3  12   8     5149.82     4308.19    434.24 o 
   4  12   8     6932.45     7910.45    610.25 o 
   5  12   8     5332.53     4049.00    483.72 o 
 -12  13   8      129.00       64.13    113.43 o 
 -11  13   8       24.60        0.00     84.35 o 
 -10  13   8      143.93      169.52     88.84 o 
  -9  13   8      466.78      512.56     66.47 o 
  -8  13   8      178.24      144.79     54.20 o 
  -7  13   8        0.94       41.25     52.09 o 
  -6  13   8      448.74      427.90     56.15 o 
  -5  13   8      367.13      289.85     55.99 o 
  -4  13   8       27.11      107.22     43.05 o 
  -3  13   8       19.93        0.00     44.25 o 
  -2  13   8     1956.99     2205.61    131.94 o 
  -1  13   8     1427.69     1532.42    116.04 o 
   0  13   8      302.87      264.75    102.68 o 
   1  13   8      931.61     1046.54    162.45 o 
   2  13   8      567.96      452.74    126.26 o 
   3  13   8       93.48        0.00    131.97 o 
   4  13   8        1.83      123.41    172.88 o 
   5  13   8       68.32        0.00    150.32 o 
 -12  14   8       10.40        0.00    142.74 o 
 -11  14   8       17.15        0.00     81.10 o 
 -10  14   8      304.71      223.72     80.51 o 
  -9  14   8     1787.99     1647.04    104.74 o 
  -8  14   8     3976.55     3848.76    141.09 o 
  -7  14   8    10398.79    10296.78    289.17 o 
  -6  14   8    15293.43    15232.42    291.46 o 
  -5  14   8    14613.52    14063.91    266.38 o 
  -4  14   8    13708.45    13843.17    239.05 o 
  -3  14   8     2018.13     2034.07    120.05 o 
  -2  14   8      743.92      505.07     95.99 o 
  -1  14   8     1722.95     2044.00    173.34 o 
   0  14   8      753.31      701.58    168.13 o 
   1  14   8     3442.21     3744.00    361.73 o 
   2  14   8     5490.29     5740.22    476.11 o 
   3  14   8     5560.68     4468.57    450.96 o 
   4  14   8     5492.62     4712.54    486.98 o 
   5  14   8     4599.83     4544.95    510.63 o 
 -11  15   8      265.36      151.97     94.05 o 
 -10  15   8      261.10      183.70     86.04 o 
  -9  15   8     1278.23     1130.30    106.99 o 
  -8  15   8     1204.14     1308.84    115.06 o 
  -7  15   8       94.99       98.42     53.69 o 
  -6  15   8        7.55       26.42     50.42 o 
  -5  15   8      177.99      241.37     52.64 o 
  -4  15   8      109.32      181.64     54.40 o 
  -3  15   8      497.66      514.18     84.31 o 
  -2  15   8      291.85      322.96     74.90 o 
  -1  15   8      106.55      177.01     66.81 o 
   0  15   8     2409.27     2684.10    238.59 o 
   1  15   8      356.70      355.63    191.98 o 
   2  15   8      343.15      330.44    130.91 o 
   3  15   8      265.50      310.15    169.21 o 
   4  15   8        9.61        0.00    133.87 o 
   5  15   8       48.15        0.00    144.34 o 
 -11  16   8       35.87        0.00     91.70 o 
 -10  16   8      201.11      223.73     83.87 o 
  -9  16   8     1109.80      855.48    170.66 o 
  -8  16   8     2480.54     2364.79    152.91 o 
  -7  16   8     3548.31     3641.84    157.67 o 
  -6  16   8    15348.47    14527.18    283.25 o 
  -5  16   8    16496.72    16185.28    323.27 o 
  -4  16   8     4465.06     4474.21    230.57 o 
  -3  16   8     5353.31     5244.06    262.88 o 
  -2  16   8     4429.12     4200.49    189.40 o 
  -1  16   8       76.47      131.10     69.06 o 
   0  16   8     3045.21     2016.49    218.26 o 
   1  16   8     2985.41     2318.06    353.24 o 
   2  16   8     3875.29     4223.74    312.06 o 
   3  16   8     4084.19     4386.21    453.54 o 
   4  16   8     3634.20     3279.05    426.77 o 
 -11  17   8      516.44      475.92    146.50 o 
 -10  17   8      501.94      430.46     92.69 o 
  -9  17   8      816.12      563.64    100.52 o 
  -8  17   8      569.79      525.56     88.97 o 
  -7  17   8      441.56      269.65     68.72 o 
  -6  17   8      135.42      154.91     66.39 o 
  -5  17   8      914.96      800.10     85.08 o 
  -4  17   8      155.39       89.20     60.64 o 
  -3  17   8     1822.04     2054.94    130.45 o 
  -2  17   8      615.55      601.56    101.44 o 
  -1  17   8       58.46       56.38     68.36 o 
   0  17   8      380.86       92.48    131.90 o 
   1  17   8      109.66        0.00    107.21 o 
   2  17   8      703.98      727.20    328.50 o 
   3  17   8      180.39      101.39    165.54 o 
   4  17   8       19.00        0.00    159.15 o 
 -10  18   8      421.28      512.43     98.36 o 
  -9  18   8     1234.17     1087.07    161.90 o 
  -8  18   8     3686.29     3918.81    233.87 o 
  -7  18   8     4075.55     4082.77    249.48 o 
  -6  18   8    12228.26    12414.95    387.69 o 
  -5  18   8     8541.81     8793.74    254.33 o 
  -4  18   8     4571.44     4709.07    185.98 o 
  -3  18   8     3810.29     4132.90    196.54 o 
  -2  18   8      538.69      635.76    101.57 o 
  -1  18   8      899.02      781.51    109.26 o 
   0  18   8      804.92      500.08    142.08 o 
   1  18   8      878.17      883.77    170.50 o 
   2  18   8     1293.91     1095.51    195.49 o 
   3  18   8     4601.43     4645.12    476.51 o 
   4  18   8     4309.66     4406.19    496.36 o 
 -10  19   8      263.75      347.69    114.76 o 
  -9  19   8      139.42      192.18     85.97 o 
  -8  19   8      263.62      329.50    101.45 o 
  -7  19   8      521.02      639.07     93.99 o 
  -6  19   8      341.98      305.03     81.69 o 
  -5  19   8      341.18      297.35     76.92 o 
  -4  19   8      316.19      327.48     86.57 o 
  -3  19   8     1431.07     1436.08    117.78 o 
  -2  19   8      444.88      549.48     97.58 o 
  -1  19   8       73.82      111.94     79.89 o 
   0  19   8       82.17       14.24    110.07 o 
   1  19   8      962.53      645.36    158.52 o 
   2  19   8     1120.18     1483.65    215.22 o 
   3  19   8      251.54      259.32    176.01 o 
 -10  20   8      979.93      986.21    171.17 o 
  -9  20   8     1303.56     1485.05    165.64 o 
  -8  20   8     3404.80     3406.20    222.40 o 
  -7  20   8     6794.93     7001.18    298.93 o 
  -6  20   8     6999.60     6837.78    244.10 o 
  -5  20   8     3793.56     3879.59    216.25 o 
  -4  20   8     4570.81     5123.64    237.22 o 
  -3  20   8     3359.39     3568.63    242.62 o 
  -2  20   8      820.49      853.26    162.98 o 
  -1  20   8      330.95      274.84     89.69 o 
   0  20   8      491.47      607.93    227.18 o 
   1  20   8      691.18      357.20    245.94 o 
   2  20   8     1396.21     1260.90    210.79 o 
   3  20   8     2859.72     2929.91    629.62 o 
  -9  21   8      286.60      312.84    131.79 o 
  -8  21   8      152.18      206.46    126.20 o 
  -7  21   8      209.06      196.60     96.34 o 
  -6  21   8       78.15        0.00     78.20 o 
  -5  21   8       54.54       57.44     95.70 o 
  -4  21   8      565.45      535.64    128.38 o 
  -3  21   8     1391.21     1275.94    201.69 o 
  -2  21   8      802.92      552.34    130.39 o 
  -1  21   8      840.85      885.78    156.58 o 
   0  21   8      474.29      683.63    270.13 o 
   1  21   8      795.13      617.02    166.64 o 
   2  21   8      535.77      320.85    218.41 o 
   3  21   8      225.62      342.58    168.06 o 
  -9  22   8     2171.23     1698.23    213.20 o 
  -8  22   8     2150.85     2332.28    199.26 o 
  -7  22   8     3357.49     3114.56    220.62 o 
  -6  22   8     3505.83     3529.88    252.83 o 
  -5  22   8     3323.28     2769.11    238.06 o 
  -4  22   8     2787.85     2827.57    245.16 o 
  -3  22   8     3671.96     4126.88    572.53 o 
  -2  22   8     1809.73     2159.29    253.50 o 
  -1  22   8       50.58        0.00    103.07 o 
   0  22   8      250.36      279.44    247.36 o 
   1  22   8     1076.75     1489.17    223.59 o 
   2  22   8     1946.51     2018.20    313.62 o 
  -8  23   8       58.20      155.07    114.22 o 
  -7  23   8       78.88        0.00    111.98 o 
  -6  23   8        4.18       48.25    119.65 o 
  -5  23   8      362.41      436.22    135.39 o 
  -4  23   8      488.07      157.72    115.93 o 
  -3  23   8      140.97       63.66    115.29 o 
  -2  23   8      652.81      815.90    155.88 o 
  -1  23   8     2596.04     2545.64    228.28 o 
   0  23   8      664.59      467.14    289.63 o 
   1  23   8      210.04      336.52    280.66 o 
  -7  24   8     2783.58     2990.75    255.94 o 
  -6  24   8     2962.02     3314.49    489.94 o 
  -5  24   8     2775.80     2972.75    272.55 o 
  -4  24   8     2421.37     2277.06    335.72 o 
  -3  24   8     1169.01     1530.55    265.80 o 
  -2  24   8      917.95      834.96    184.44 o 
  -1  24   8        2.94        0.00    168.35 o 
   0  24   8      145.13      201.70    268.16 o 
  -7  25   8        6.83      209.74    124.26 o 
  -6  25   8        0.17        0.00    137.27 o 
  -5  25   8      105.17        0.00    129.75 o 
  -4  25   8       53.95       74.77    120.47 o 
  -3  25   8       69.55       95.85    127.09 o 
  -2  25   8      214.76      100.41    128.79 o 
  -1  25   8      816.98      952.15    251.17 o 
  -5  26   8     3081.83     3763.74    949.02 o 
  -4  26   8     2697.81     3360.36    332.95 o 
  -3  26   8     1226.23     1769.92    471.69 o 
  -2  26   8      294.03       45.58    153.17 o 
  -1  26   8       13.97        0.00    257.83 o 
 -13   1   9      728.62      869.83    199.74 o 
 -12   1   9     1629.12     1680.73    159.35 o 
 -11   1   9     6547.52     6855.93    240.06 o 
 -10   1   9    11734.80    11353.75    236.51 o 
  -9   1   9    17802.91    17614.19    302.59 o 
  -8   1   9    23491.68    22099.51    369.44 o 
  -7   1   9    13921.25    13139.72    263.11 o 
  -6   1   9     6654.64     6457.44    185.88 o 
  -5   1   9      194.17      206.19     42.09 o 
  -4   1   9        8.16       12.31     31.14 o 
  -3   1   9     2279.66     2030.33     86.05 o 
  -2   1   9     5347.19     5714.99    135.40 o 
  -1   1   9     6639.62     7047.86    206.82 o 
   0   1   9    16142.57    16321.47    363.89 o 
   1   1   9    12736.62    13153.75    375.93 o 
   2   1   9    16258.75    16783.93    581.35 o 
   3   1   9    12443.07    11807.88    476.20 o 
   4   1   9     3693.11     2796.55    255.40 o 
   5   1   9     1146.52      951.59    170.67 o 
   6   1   9      462.13      159.67    124.33 o 
 -13   2   9        3.86        0.00     90.57 o 
 -12   2   9      113.74      203.23     91.69 o 
 -11   2   9       34.99      118.04     72.32 o 
 -10   2   9      372.05      340.20     76.51 o 
  -9   2   9      612.08      673.60     75.43 o 
  -8   2   9      362.78      433.06     62.17 o 
  -7   2   9     1434.13     1412.88     91.17 o 
  -6   2   9       72.40       72.59     42.30 o 
  -5   2   9        0.49        8.68     52.77 o 
  -4   2   9      885.57      791.84     61.58 o 
  -3   2   9        4.05        0.64     30.71 o 
  -2   2   9     1212.99     1276.21     69.09 o 
  -1   2   9      141.32      147.26     57.60 o 
   0   2   9      937.92      999.78    100.34 o 
   1   2   9       36.38      108.75     67.65 o 
   2   2   9     2132.70     1853.08    272.44 o 
   3   2   9      161.05      267.45    117.67 o 
   4   2   9      192.96      180.48    119.94 o 
   5   2   9       43.99        0.00     91.69 o 
   6   2   9       26.34       95.43    110.28 o 
 -13   3   9      393.05      289.31    108.69 o 
 -12   3   9     2362.87     2566.55    189.48 o 
 -11   3   9     5701.43     5761.00    400.23 o 
 -10   3   9     7281.24     6833.82    209.40 o 
  -9   3   9     8827.46     9190.42    202.43 o 
  -8   3   9    12957.59    12948.18    277.47 o 
  -7   3   9    10917.41    10665.99    252.92 o 
  -6   3   9     4222.10     3871.74    137.43 o 
  -5   3   9      225.59      246.26     49.68 o 
  -4   3   9      860.50      839.86     68.15 o 
  -3   3   9     1729.43     1752.09     75.85 o 
  -2   3   9     5063.31     5211.54    158.82 o 
  -1   3   9    14454.32    14830.46    338.39 o 
   0   3   9     6104.68     6677.49    203.01 o 
   1   3   9    13805.24    13592.84    386.92 o 
   2   3   9    22883.63    22047.46    556.46 o 
   3   3   9     9768.29     9427.08    593.67 o 
   4   3   9     6968.39     6156.56    359.93 o 
   5   3   9     1155.15     1482.90    463.13 o 
 -13   4   9        0.22      133.42     99.28 o 
 -12   4   9      114.52      129.01     89.86 o 
 -11   4   9       16.54        0.00     72.47 o 
 -10   4   9      194.42      200.78     75.83 o 
  -9   4   9      903.58      890.81     79.22 o 
  -8   4   9       10.83       53.48     43.42 o 
  -7   4   9      363.21      308.65     60.09 o 
  -6   4   9      554.83      480.92     59.94 o 
  -5   4   9      792.84      735.74     60.04 o 
  -4   4   9     2587.28     2652.94    108.63 o 
  -3   4   9      109.57      101.53     33.64 o 
  -2   4   9       24.20       34.54     30.67 o 
  -1   4   9       12.35       22.95     45.52 o 
   0   4   9     3590.58     3821.09    156.24 o 
   1   4   9       50.04       17.49     62.57 o 
   2   4   9     1623.69     1559.47    145.39 o 
   3   4   9      330.22      102.08    102.90 o 
   4   4   9      510.69      474.96    130.78 o 
   5   4   9       24.03       76.42    105.21 o 
 -13   5   9      625.55      461.48    132.20 o 
 -12   5   9     2080.57     1917.24    167.09 o 
 -11   5   9     5470.48     5488.85    218.42 o 
 -10   5   9    12505.94    12278.85    349.64 o 
  -9   5   9     3555.42     3884.88    148.65 o 
  -8   5   9     5045.06     4855.89    152.36 o 
  -7   5   9     9603.77     9199.51    212.34 o 
  -6   5   9     1114.14     1041.04     72.73 o 
  -5   5   9      210.76      224.22     43.22 o 
  -4   5   9        0.09       55.05     31.88 o 
  -3   5   9      921.96      851.02     73.02 o 
  -2   5   9     6051.03     6060.72    134.16 o 
  -1   5   9    15113.01    15527.43    349.70 o 
   0   5   9     6645.66     7262.61    257.98 o 
   1   5   9    12742.75    12212.17    362.15 o 
   2   5   9    19183.17    17942.52    607.44 o 
   3   5   9     7536.51     7253.24    357.64 o 
   4   5   9     5621.04     5888.93    355.09 o 
   5   5   9     1419.98     1243.48    196.53 o 
 -13   6   9        0.72        0.00     93.89 o 
 -12   6   9       26.69       11.66     90.37 o 
 -11   6   9       34.32        0.00     70.10 o 
 -10   6   9       13.90       24.48     63.26 o 
  -9   6   9      449.58      324.03     64.11 o 
  -8   6   9        0.21       42.33     51.10 o 
  -7   6   9       12.91       45.33     42.01 o 
  -6   6   9       74.71       48.35     38.73 o 
  -5   6   9      619.80      533.71     80.13 o 
  -4   6   9     3884.61     3582.91    152.48 o 
  -3   6   9        9.79        0.00     28.92 o 
  -2   6   9       73.26      120.72     32.85 o 
  -1   6   9      356.52      369.34     81.75 o 
   0   6   9     1159.51     1415.81    145.98 o 
   1   6   9      722.90      741.33    105.63 o 
   2   6   9     1404.54     1603.90    447.70 o 
   3   6   9      129.18       20.69     95.99 o 
   4   6   9        0.63       98.07    113.49 o 
   5   6   9        3.37        8.86    135.23 o 
 -13   7   9      929.69      765.39    135.27 o 
 -12   7   9     1435.97     1358.43    152.03 o 
 -11   7   9     5608.21     5863.41    343.12 o 
 -10   7   9    13810.60    13349.35    307.83 o 
  -9   7   9     7541.68     7432.23    196.21 o 
  -8   7   9     6763.27     7033.45    247.60 o 
  -7   7   9     6252.98     6239.36    154.39 o 
  -6   7   9     2452.49     2338.07    104.04 o 
  -5   7   9      615.84      679.88     56.23 o 
  -4   7   9      151.77      108.73     34.94 o 
  -3   7   9     2402.27     2324.86     85.79 o 
  -2   7   9     5456.15     5583.80    166.52 o 
  -1   7   9     7640.48     7590.55    195.47 o 
   0   7   9     8232.06     8219.58    280.35 o 
   1   7   9    14913.95    15476.04    537.28 o 
   2   7   9     9731.47    10173.12    863.26 o 
   3   7   9     3320.72     3902.28    558.06 o 
   4   7   9     4835.95     4817.30   1060.06 o 
   5   7   9     1397.90     1414.18    308.12 o 
 -13   8   9        4.73        0.00     97.13 o 
 -12   8   9       41.12        0.00     88.83 o 
 -11   8   9       12.18      142.70     81.50 o 
 -10   8   9        0.54        0.00     63.20 o 
  -9   8   9      147.07      205.14     64.34 o 
  -8   8   9      203.47      190.60     59.38 o 
  -7   8   9       16.15       49.87     45.62 o 
  -6   8   9       10.65       60.23     38.58 o 
  -5   8   9     1678.72     1712.18     95.77 o 
  -4   8   9     3435.12     3474.23    104.02 o 
  -3   8   9      628.84      721.14     70.52 o 
  -2   8   9      594.67      601.15     54.80 o 
  -1   8   9      134.94       87.34     55.94 o 
   0   8   9      136.08      167.92     73.16 o 
   1   8   9      977.88      892.53    144.86 o 
   2   8   9       75.96       56.30     97.28 o 
   3   8   9       28.86       98.99     93.51 o 
   4   8   9      140.80        1.77    122.59 o 
   5   8   9       18.25       66.05    166.09 o 
 -13   9   9      733.65      549.12    168.08 o 
 -12   9   9     2012.34     2052.39    181.77 o 
 -11   9   9     5131.47     5387.54    377.22 o 
 -10   9   9     9172.56     8959.17    244.66 o 
  -9   9   9    12284.53    12498.00    495.85 o 
  -8   9   9     8507.58     8232.43    229.76 o 
  -7   9   9     4242.99     4162.06    151.69 o 
  -6   9   9     5052.67     4909.99    146.06 o 
  -5   9   9      871.27     1042.09     67.53 o 
  -4   9   9        4.86        8.56     37.14 o 
  -3   9   9     2404.29     2474.32     98.95 o 
  -2   9   9     5323.96     5166.33    157.05 o 
  -1   9   9     4517.82     4393.12    178.76 o 
   0   9   9    10232.30     9190.47    373.06 o 
   1   9   9    13181.01    13148.16    479.06 o 
   2   9   9     9087.00     7860.98    536.86 o 
   3   9   9     4342.06     4333.47    445.80 o 
   4   9   9     3661.85     3343.07    414.67 o 
   5   9   9     1847.28     2067.38    363.70 o 
 -12  10   9       12.40      141.99    101.61 o 
 -11  10   9        8.97        0.00     85.84 o 
 -10  10   9       39.04        0.00     62.15 o 
  -9  10   9        4.14       44.92     57.26 o 
  -8  10   9       50.52       78.16     52.71 o 
  -7  10   9       17.63       22.80     44.29 o 
  -6  10   9      472.15      411.95     51.51 o 
  -5  10   9      296.79      320.55     51.53 o 
  -4  10   9     1459.96     1541.51     98.88 o 
  -3  10   9      150.10      113.28     43.89 o 
  -2  10   9      417.07      288.40     58.97 o 
  -1  10   9       22.90       24.88     57.69 o 
   0  10   9       38.57       76.56     90.60 o 
   1  10   9       80.45      167.72    129.80 o 
   2  10   9      186.80       46.35    143.52 o 
   3  10   9       17.32        7.75    136.59 o 
   4  10   9      204.55       86.03    170.03 o 
   5  10   9       21.33        0.00    155.62 o 
 -12  11   9     1332.29     1293.24    147.29 o 
 -11  11   9     3116.02     3103.62    213.23 o 
 -10  11   9     5529.48     5575.88    201.10 o 
  -9  11   9     8169.80     8063.14    266.71 o 
  -8  11   9    10624.79    10884.83    240.16 o 
  -7  11   9     6508.69     6741.54    157.19 o 
  -6  11   9     4755.28     4870.64    140.12 o 
  -5  11   9     1574.23     1446.95    105.67 o 
  -4  11   9        9.70       32.86     47.93 o 
  -3  11   9      105.70      109.64     47.36 o 
  -2  11   9     4463.61     4387.92    128.54 o 
  -1  11   9    10921.71    11231.55    341.08 o 
   0  11   9    16417.36    16699.34    577.44 o 
   1  11   9    15522.85    15506.25    799.17 o 
   2  11   9     9226.28     9570.63    605.22 o 
   3  11   9     5835.80     5700.36    514.57 o 
   4  11   9     2549.08     2359.73    364.79 o 
   5  11   9     1772.89     1402.49    301.86 o 
 -12  12   9       34.33       38.87    107.94 o 
 -11  12   9        0.78        0.00     77.37 o 
 -10  12   9       23.67       36.03     61.25 o 
  -9  12   9       58.98       31.98     51.86 o 
  -8  12   9       49.73       88.47     49.29 o 
  -7  12   9       68.22       94.00     49.18 o 
  -6  12   9      227.37      224.03     51.39 o 
  -5  12   9      178.57      114.03     47.10 o 
  -4  12   9     1012.80      903.70    104.44 o 
  -3  12   9      574.33      506.68     67.50 o 
  -2  12   9      648.88      706.71     70.16 o 
  -1  12   9        8.26       38.56    127.35 o 
   0  12   9      523.32      416.24    124.70 o 
   1  12   9      100.63      106.42    126.81 o 
   2  12   9       27.70        2.45    124.23 o 
   3  12   9       33.39       88.21    147.74 o 
   4  12   9       42.50      142.30    167.72 o 
 -12  13   9     1174.66     1454.85    285.65 o 
 -11  13   9     2022.66     1983.36    176.07 o 
 -10  13   9     5342.60     5504.39    229.29 o 
  -9  13   9     6890.49     6879.00    177.60 o 
  -8  13   9     7758.51     7239.59    182.67 o 
  -7  13   9     9429.84     9279.34    202.76 o 
  -6  13   9     2250.54     2346.02    106.49 o 
  -5  13   9     2034.17     1915.60     93.80 o 
  -4  13   9       14.94       13.97     48.38 o 
  -3  13   9     2458.03     2561.20    175.55 o 
  -2  13   9     2016.34     2198.30    137.77 o 
  -1  13   9     6160.30     6351.51    328.29 o 
   0  13   9    13855.52    12848.92    500.16 o 
   1  13   9    13376.16    12923.76    721.02 o 
   2  13   9     6730.90     6894.63    541.75 o 
   3  13   9     6305.33     6334.94    548.55 o 
   4  13   9     3086.52     2740.16    403.66 o 
 -12  14   9       25.80       28.73    115.27 o 
 -11  14   9       23.83       96.22     91.14 o 
 -10  14   9        1.41       24.55     83.79 o 
  -9  14   9       35.65        8.54     52.77 o 
  -8  14   9       14.33       54.27     54.76 o 
  -7  14   9      759.11      766.16     79.16 o 
  -6  14   9     1173.32     1276.45     86.18 o 
  -5  14   9      954.87     1032.56     83.82 o 
  -4  14   9      823.37      706.69     87.02 o 
  -3  14   9     1260.77     1110.41    126.12 o 
  -2  14   9      154.40       35.34     54.51 o 
  -1  14   9       23.20        0.00     96.07 o 
   0  14   9       17.61       41.24    102.66 o 
   1  14   9      272.87      420.11    171.93 o 
   2  14   9      153.12       69.72    147.74 o 
   3  14   9        4.73      115.93    171.93 o 
   4  14   9      230.45       19.71    179.41 o 
 -11  15   9     2450.16     2434.64    301.23 o 
 -10  15   9     4063.96     3611.98    212.37 o 
  -9  15   9     4729.31     5012.59    188.94 o 
  -8  15   9     6646.50     6811.26    226.10 o 
  -7  15   9     8395.93     8472.27    210.40 o 
  -6  15   9     3448.71     3379.05    127.32 o 
  -5  15   9     2336.53     2165.41    123.91 o 
  -4  15   9     1374.78     1301.63    111.08 o 
  -3  15   9     1648.80     1655.96    118.82 o 
  -2  15   9     2425.88     2596.56    138.77 o 
  -1  15   9     8797.76     8395.78    696.35 o 
   0  15   9     4192.38     4658.69    334.21 o 
   1  15   9     6779.60     6439.86    514.30 o 
   2  15   9     5944.99     5767.09    508.72 o 
   3  15   9     3488.38     2609.13    379.74 o 
   4  15   9     2718.99     3294.55    442.94 o 
 -11  16   9       41.29       40.91     99.83 o 
 -10  16   9        0.29       41.34     77.00 o 
  -9  16   9        2.47       20.48     63.59 o 
  -8  16   9       32.37       31.86     65.29 o 
  -7  16   9      354.71      287.15     73.51 o 
  -6  16   9      500.72      407.92     66.75 o 
  -5  16   9      238.02      283.58     74.18 o 
  -4  16   9      451.24      525.43     83.05 o 
  -3  16   9     1294.18     1203.55    203.45 o 
  -2  16   9      933.40      973.79    142.21 o 
  -1  16   9      937.97     1281.94    189.82 o 
   0  16   9        6.89        0.00    104.97 o 
   1  16   9       76.71        0.00    103.83 o 
   2  16   9       55.53        0.00    126.54 o 
   3  16   9      250.81        0.00    142.71 o 
 -11  17   9     2191.65     2186.47    217.23 o 
 -10  17   9     2291.62     2300.48    173.09 o 
  -9  17   9     3290.34     3249.37    190.89 o 
  -8  17   9     6386.30     6667.97    220.88 o 
  -7  17   9     6861.90     7000.12    232.58 o 
  -6  17   9     2219.86     2380.33    134.41 o 
  -5  17   9      845.51      700.21     94.64 o 
  -4  17   9       37.60       20.60     58.93 o 
  -3  17   9      317.81      322.15     76.86 o 
  -2  17   9     8919.33     8952.01    365.02 o 
  -1  17   9     9906.92     9296.43    431.57 o 
   0  17   9     2612.32     2731.12    737.94 o 
   1  17   9     5103.91     4933.84    341.89 o 
   2  17   9     4164.21     4969.41    479.91 o 
   3  17   9     4188.33     3955.36    467.41 o 
 -10  18   9        9.13       70.63     83.67 o 
  -9  18   9       66.79      136.27     86.01 o 
  -8  18   9       38.49       18.20     72.93 o 
  -7  18   9        9.03       58.16     70.98 o 
  -6  18   9       21.51        0.00     75.69 o 
  -5  18   9      467.53      380.77     84.57 o 
  -4  18   9      905.13      968.59    118.97 o 
  -3  18   9     1174.59     1047.65    190.39 o 
  -2  18   9     2362.16     2635.34    204.61 o 
  -1  18   9     1291.13     1275.60    529.18 o 
   0  18   9      304.03      132.20    119.45 o 
   1  18   9      206.17      182.66    226.16 o 
   2  18   9      256.16      301.18    199.11 o 
   3  18   9      305.77      229.29    188.24 o 
 -10  19   9     2507.03     2493.99    214.94 o 
  -9  19   9     2268.35     2566.94    269.94 o 
  -8  19   9     4051.75     4057.89    238.61 o 
  -7  19   9     4180.66     4060.20    229.64 o 
  -6  19   9      110.18       42.23     87.18 o 
  -5  19   9      269.56      118.21    103.61 o 
  -4  19   9       98.54      245.41    103.02 o 
  -3  19   9      581.13      613.02    119.81 o 
  -2  19   9     3716.58     3972.63    239.53 o 
  -1  19   9     5975.36     5847.83    360.38 o 
   0  19   9     3919.78     3933.06    332.85 o 
   1  19   9     4721.04     4710.83    348.96 o 
   2  19   9     4040.10     4904.99    495.41 o 
  -9  20   9        2.81        1.92    107.74 o 
  -8  20   9       17.32        0.00     91.48 o 
  -7  20   9      310.66      204.03     98.61 o 
  -6  20   9      223.08      295.53    123.96 o 
  -5  20   9      453.66      435.40    122.73 o 
  -4  20   9      800.83      913.03    219.21 o 
  -3  20   9      534.66      405.47    125.76 o 
  -2  20   9     1439.78     1507.63    173.44 o 
  -1  20   9     1089.29      945.21    196.40 o 
   0  20   9      206.23       36.65    123.49 o 
   1  20   9      248.47      286.67    148.89 o 
   2  20   9        4.18        0.00    174.78 o 
  -9  21   9     2350.61     2796.52    241.41 o 
  -8  21   9     2076.06     1996.91    186.43 o 
  -7  21   9     2274.72     1658.60    201.36 o 
  -6  21   9      529.95      425.43    136.35 o 
  -5  21   9      100.79       41.78     97.33 o 
  -4  21   9       65.88      122.51    108.19 o 
  -3  21   9       34.99       92.34    107.32 o 
  -2  21   9     2668.29     3019.28    237.65 o 
  -1  21   9     3429.28     3352.17    294.54 o 
   0  21   9     3662.71     4752.36    578.18 o 
   1  21   9     4232.14     4570.54    354.72 o 
  -8  22   9        8.33       57.93    114.96 o 
  -7  22   9      121.91      148.01    132.39 o 
  -6  22   9      384.63      259.98    224.15 o 
  -5  22   9      490.85      356.26    135.91 o 
  -4  22   9      788.23      715.86    154.19 o 
  -3  22   9      989.46     1012.59    160.83 o 
  -2  22   9      566.92      534.21    145.34 o 
  -1  22   9      233.94       29.90    239.75 o 
   0  22   9       31.07       89.02    138.70 o 
   1  22   9       94.68       87.27    144.20 o 
  -8  23   9     2722.69     2618.50    240.77 o 
  -7  23   9     2028.77     1804.83    333.46 o 
  -6  23   9     1266.10     1201.96    190.57 o 
  -5  23   9      156.03       84.52    123.61 o 
  -4  23   9        0.42        0.00    104.02 o 
  -3  23   9        5.87        9.94    156.23 o 
  -2  23   9      775.20      713.59    220.95 o 
  -1  23   9     3760.46     4085.70    551.54 o 
   0  23   9     3215.00     3832.90    562.41 o 
  -7  24   9       91.88        0.00    285.96 o 
  -6  24   9      372.00      300.46    181.58 o 
  -5  24   9      448.00      654.01    177.66 o 
  -4  24   9      343.16      126.70    132.34 o 
  -3  24   9      480.79      568.11    157.43 o 
  -2  24   9      343.37      166.95    189.14 o 
  -1  24   9      645.06      458.16    301.86 o 
  -6  25   9      937.20     1019.00    219.61 o 
  -5  25   9      323.75      381.89    220.04 o 
  -4  25   9      174.12      223.05    155.41 o 
  -3  25   9      192.23      191.81    158.57 o 
  -2  25   9     1159.47     1110.14    346.99 o 
 -13   0  10     3177.10     3703.82    340.39 o 
 -12   0  10     3055.17     3515.67    594.28 o 
 -11   0  10     4726.21     5256.48    495.20 o 
 -10   0  10      454.71      295.90     86.19 o 
  -9   0  10      363.85      197.35    145.15 o 
  -8   0  10     1681.16     1632.36    210.27 o 
  -7   0  10       87.25       36.54     58.34 o 
  -6   0  10     3478.56     3474.92    181.05 o 
  -5   0  10    10567.49    10774.65    317.07 o 
  -4   0  10    14044.05    13511.87    569.33 o 
  -3   0  10    19421.73    19023.98    680.49 o 
  -2   0  10    11248.32    11037.66    775.66 o 
  -1   0  10    10552.32    10269.06    848.65 o 
   0   0  10     7060.79     6998.63    311.26 o 
   1   0  10     2437.28     3234.07    360.58 o 
   2   0  10     6193.28     6251.08    507.09 o 
   3   0  10       53.78      217.33    157.66 o 
   4   0  10     1037.39     1012.15    254.57 o 
   5   0  10     1124.21      869.71    254.43 o 
 -13   1  10        0.95        0.00     90.21 o 
 -12   1  10        9.74      129.91    109.72 o 
 -11   1  10       56.85       68.56     83.15 o 
 -10   1  10      315.91      259.71     60.36 o 
  -9   1  10       99.48       70.95     49.44 o 
  -8   1  10       41.47        0.00     45.30 o 
  -7   1  10       12.29        0.00     38.32 o 
  -6   1  10        0.62        0.00     36.41 o 
  -5   1  10      216.69      221.00     48.44 o 
  -4   1  10        4.56       56.25     40.70 o 
  -3   1  10      816.56      952.53    101.03 o 
  -2   1  10       82.17       29.64     49.34 o 
  -1   1  10      481.15      558.99     77.00 o 
   0   1  10      109.00       85.00     57.53 o 
   1   1  10       25.89        0.00    108.73 o 
   2   1  10       36.36        0.00     90.02 o 
   3   1  10       55.87        0.00     83.61 o 
   4   1  10       65.25       87.51    106.08 o 
   5   1  10       55.24        0.00     96.98 o 
 -13   2  10     2725.68     2916.18    216.98 o 
 -12   2  10     3894.26     3944.73    256.11 o 
 -11   2  10     3124.83     3475.55    191.49 o 
 -10   2  10     1529.00     1428.65     97.21 o 
  -9   2  10     4523.44     4372.01    185.46 o 
  -8   2  10     1167.75     1041.62     87.40 o 
  -7   2  10       46.07        0.00     43.00 o 
  -6   2  10     3260.95     3296.89    198.51 o 
  -5   2  10    12647.04    12153.04    245.55 o 
  -4   2  10    13424.18    12839.16    246.08 o 
  -3   2  10    13615.33    13492.03    250.89 o 
  -2   2  10    14754.74    15517.78    359.23 o 
  -1   2  10     8772.97     8435.66    244.40 o 
   0   2  10     7543.78     7974.91    284.48 o 
   1   2  10     5563.51     5186.20    236.71 o 
   2   2  10     2549.81     2625.14    245.80 o 
   3   2  10      101.33        0.00    140.74 o 
   4   2  10      501.75      420.14    135.64 o 
   5   2  10     1468.54     1357.69    203.97 o 
 -13   3  10        8.87        0.00     92.65 o 
 -12   3  10      187.36      295.31    102.31 o 
 -11   3  10       54.43       43.26     72.59 o 
 -10   3  10      151.36      110.83     52.94 o 
  -9   3  10       18.57        0.00     45.96 o 
  -8   3  10       12.76        0.00     43.50 o 
  -7   3  10        0.35        0.00     43.82 o 
  -6   3  10      515.46      570.77     64.24 o 
  -5   3  10      413.49      411.38     60.31 o 
  -4   3  10      180.80      229.63     43.67 o 
  -3   3  10      151.07      160.46     43.11 o 
  -2   3  10      308.28      351.86     68.79 o 
  -1   3  10     1756.20     1738.49    119.52 o 
   0   3  10       39.13      124.53     80.19 o 
   1   3  10      170.81      139.99     79.10 o 
   2   3  10       50.96        0.00     86.06 o 
   3   3  10       11.02        0.00     90.36 o 
   4   3  10      245.34      249.70    121.58 o 
   5   3  10      454.22      633.26    170.08 o 
 -13   4  10     3255.80     3598.44    233.63 o 
 -12   4  10     6193.76     6519.07    304.36 o 
 -11   4  10     4301.06     4671.50    214.70 o 
 -10   4  10     3047.67     3394.79    151.36 o 
  -9   4  10     4995.79     4790.39    154.23 o 
  -8   4  10      493.17      407.78     64.96 o 
  -7   4  10      519.90      479.62     63.71 o 
  -6   4  10     3060.65     2947.68    121.68 o 
  -5   4  10     5208.68     5208.78    230.31 o 
  -4   4  10    11130.25    10900.55    301.05 o 
  -3   4  10    20217.62    19593.75    357.90 o 
  -2   4  10    18187.73    19297.02    535.44 o 
  -1   4  10    10366.95    10942.67    324.61 o 
   0   4  10    10248.06     9760.24    320.61 o 
   1   4  10     4526.20     4702.86    230.33 o 
   2   4  10      885.98      865.46    411.68 o 
   3   4  10      270.53      157.47    228.88 o 
   4   4  10      190.98       63.03    108.32 o 
 -13   5  10       31.61      181.44    108.73 o 
 -12   5  10      156.86      283.76    112.82 o 
 -11   5  10       49.01       96.67     78.14 o 
 -10   5  10      311.54      295.63     70.37 o 
  -9   5  10      193.60      178.48     53.18 o 
  -8   5  10      305.66      270.01     56.28 o 
  -7   5  10      248.36      138.79     49.21 o 
  -6   5  10     1014.45     1053.97    102.04 o 
  -5   5  10      300.03      355.83     67.20 o 
  -4   5  10      183.57      212.28     58.09 o 
  -3   5  10      227.92      175.19     41.63 o 
  -2   5  10      315.55      286.82     66.61 o 
  -1   5  10     1243.30     1207.87    115.80 o 
   0   5  10      504.86      654.83    114.46 o 
   1   5  10      721.59      692.56    113.49 o 
   2   5  10      184.64      194.85    123.61 o 
   3   5  10       43.12       90.52    102.74 o 
   4   5  10      108.92       70.15    109.61 o 
 -13   6  10     3154.89     3481.98    249.06 o 
 -12   6  10     6453.94     6576.80    288.87 o 
 -11   6  10     6524.18     6381.50    248.20 o 
 -10   6  10     2645.72     2996.95    154.14 o 
  -9   6  10     2193.49     2131.46    120.45 o 
  -8   6  10       77.99      102.80     48.08 o 
  -7   6  10      588.47      513.10     66.80 o 
  -6   6  10     2231.69     2402.80    108.53 o 
  -5   6  10     5097.40     5020.05    138.84 o 
  -4   6  10     9392.30     9174.21    201.99 o 
  -3   6  10    25238.80    24639.65    371.95 o 
  -2   6  10    25276.13    25583.96    537.84 o 
  -1   6  10    14793.02    15492.08    433.01 o 
   0   6  10    14896.36    14974.31    447.47 o 
   1   6  10     2640.13     2620.83    269.32 o 
   2   6  10       22.67       42.92    102.14 o 
   3   6  10      261.55      105.58    112.23 o 
   4   6  10        8.22        0.00    104.41 o 
 -13   7  10       14.01        4.45     99.06 o 
 -12   7  10        0.57       99.85     92.85 o 
 -11   7  10       55.64       40.85     77.77 o 
 -10   7  10      730.90      744.40     94.07 o 
  -9   7  10      115.42      142.82     62.08 o 
  -8   7  10      103.58      125.96     49.87 o 
  -7   7  10      173.52      185.49     49.90 o 
  -6   7  10      620.07      510.77     99.35 o 
  -5   7  10       49.96       99.58     41.13 o 
  -4   7  10       90.51      131.29     41.64 o 
  -3   7  10      164.84      289.51     48.58 o 
  -2   7  10       99.83      106.31     58.07 o 
  -1   7  10       15.42       51.17     80.23 o 
   0   7  10       36.64       87.25     71.21 o 
   1   7  10      139.91       34.30     67.37 o 
   2   7  10      283.69      107.61     80.13 o 
   3   7  10       24.85        0.00     83.53 o 
   4   7  10        1.30      106.15    166.63 o 
 -13   8  10     2706.78     2431.56    203.66 o 
 -12   8  10     4875.04     5014.35    261.13 o 
 -11   8  10     4374.18     4472.50    247.51 o 
 -10   8  10     2663.10     2377.45    162.32 o 
  -9   8  10     1872.82     1872.11    133.82 o 
  -8   8  10        3.26        0.00     51.06 o 
  -7   8  10      168.63      141.19     48.35 o 
  -6   8  10     2120.51     2006.01    101.84 o 
  -5   8  10     7881.83     7719.01    165.72 o 
  -4   8  10    12418.44    11971.08    272.03 o 
  -3   8  10    17535.95    17571.17    273.63 o 
  -2   8  10    15440.97    15442.50    361.72 o 
  -1   8  10    16511.17    16328.93    451.19 o 
   0   8  10    16595.53    17171.76    470.60 o 
   1   8  10     3104.29     2993.94    195.45 o 
   2   8  10       50.61       88.24    149.71 o 
   3   8  10       29.33        0.00    138.77 o 
   4   8  10       43.93      109.68    167.04 o 
 -12   9  10        7.93       79.45     97.25 o 
 -11   9  10        0.51        0.00     79.28 o 
 -10   9  10      183.07      172.73     71.91 o 
  -9   9  10      532.24      485.32     76.96 o 
  -8   9  10      450.89      537.79     77.04 o 
  -7   9  10        4.79        0.00     65.20 o 
  -6   9  10      215.78      207.86     47.66 o 
  -5   9  10     1258.84     1304.87    107.94 o 
  -4   9  10        3.93       21.80     39.97 o 
  -3   9  10      318.40      337.21     53.20 o 
  -2   9  10       73.19       72.21     69.74 o 
  -1   9  10      193.57      144.21     77.62 o 
   0   9  10       73.32      167.29     92.46 o 
   1   9  10      941.93      709.11    214.00 o 
   2   9  10      207.82      139.72    147.06 o 
   3   9  10       33.12        0.00    120.28 o 
   4   9  10        9.86       22.02    158.34 o 
 -12  10  10     3535.19     4004.14    349.41 o 
 -11  10  10     3263.22     3747.27    203.69 o 
 -10  10  10     2480.56     2732.12    232.16 o 
  -9  10  10     1382.54     1196.67    103.95 o 
  -8  10  10       41.16        0.00     51.47 o 
  -7  10  10      164.64      142.40     50.06 o 
  -6  10  10     1099.10     1125.99     76.27 o 
  -5  10  10     8121.90     8348.58    177.87 o 
  -4  10  10     9721.36    10190.62    212.69 o 
  -3  10  10     8659.37     8547.15    200.03 o 
  -2  10  10    12824.86    13129.85    338.33 o 
  -1  10  10     9864.30     8918.05    306.89 o 
   0  10  10     5640.08     5131.33    305.05 o 
   1  10  10     3853.07     3748.77    411.82 o 
   2  10  10      480.20      131.29    149.64 o 
   3  10  10       49.15       17.40    161.87 o 
   4  10  10       36.64      179.54    168.26 o 
 -12  11  10        0.31      100.14     94.49 o 
 -11  11  10       11.65      151.27     87.54 o 
 -10  11  10       38.19      124.58     78.68 o 
  -9  11  10      231.88      170.30     74.61 o 
  -8  11  10      645.66      738.68     79.79 o 
  -7  11  10     1100.32     1069.09     77.17 o 
  -6  11  10        8.74        3.21     45.43 o 
  -5  11  10      595.24      685.81     92.79 o 
  -4  11  10      676.04      648.22     67.90 o 
  -3  11  10      105.51      130.63     48.13 o 
  -2  11  10     1193.59     1037.15    235.00 o 
  -1  11  10      433.40      441.35    117.95 o 
   0  11  10     1422.08     1003.58    158.71 o 
   1  11  10      939.91      859.38    237.17 o 
   2  11  10      426.32      631.45    222.35 o 
   3  11  10        6.95        0.00    157.52 o 
   4  11  10      111.78      264.49    197.48 o 
 -12  12  10     2364.55     2500.80    197.75 o 
 -11  12  10     2415.32     2584.04    160.84 o 
 -10  12  10     2307.44     2861.76    160.24 o 
  -9  12  10      573.19      646.35     82.56 o 
  -8  12  10      688.66      553.50     67.80 o 
  -7  12  10        2.10        0.00     40.61 o 
  -6  12  10      961.59     1222.20     93.52 o 
  -5  12  10     2963.74     3177.79    140.29 o 
  -4  12  10     9599.93     9467.69    225.88 o 
  -3  12  10    10993.83    10524.52    239.02 o 
  -2  12  10     6262.77     5517.27    378.24 o 
  -1  12  10     5527.67     5571.96    321.23 o 
   0  12  10     4878.51     5307.97    460.75 o 
   1  12  10     2111.19     2255.90    338.70 o 
   2  12  10      708.31      571.92    222.35 o 
   3  12  10      157.55      128.44    155.49 o 
 -12  13  10       14.61       75.27    119.00 o 
 -11  13  10       18.12        0.00     82.97 o 
 -10  13  10      111.31      127.17     71.58 o 
  -9  13  10      313.75      255.61     64.20 o 
  -8  13  10      550.41      531.19     81.64 o 
  -7  13  10     1351.44     1347.19     92.45 o 
  -6  13  10      156.81       72.10     55.50 o 
  -5  13  10       74.93       97.80     58.46 o 
  -4  13  10      612.54      685.35     78.69 o 
  -3  13  10      205.39      208.66     77.44 o 
  -2  13  10        1.41        8.16     69.78 o 
  -1  13  10      301.46      315.67    115.75 o 
   0  13  10      367.54      384.23    187.97 o 
   1  13  10      468.26      538.49    198.98 o 
   2  13  10      225.12      364.93    181.72 o 
   3  13  10      458.73      602.51    231.60 o 
 -11  14  10     1309.04     1158.55    143.31 o 
 -10  14  10     1520.73     1585.64    139.41 o 
  -9  14  10      830.01      751.71     90.01 o 
  -8  14  10      602.39      563.33     81.19 o 
  -7  14  10       58.35       28.79     51.79 o 
  -6  14  10      246.49      162.23     61.73 o 
  -5  14  10     1322.72     1424.89    114.67 o 
  -4  14  10    11237.47    11067.15    281.50 o 
  -3  14  10     9685.47     9780.53    260.51 o 
  -2  14  10     5840.91     5812.57    340.65 o 
  -1  14  10     8834.62     9098.39    415.57 o 
   0  14  10     7389.40     6415.26    510.49 o 
   1  14  10     3534.24     4303.71    455.58 o 
   2  14  10      561.33      295.34    198.71 o 
   3  14  10      127.76      203.73    184.71 o 
 -11  15  10       31.32       83.33     94.87 o 
 -10  15  10      145.50      104.08     98.87 o 
  -9  15  10      473.44      436.70     81.59 o 
  -8  15  10     1227.75     1112.03    108.24 o 
  -7  15  10      553.36      492.02     78.37 o 
  -6  15  10      401.43      474.97     74.06 o 
  -5  15  10        7.70        0.00     60.08 o 
  -4  15  10        3.50       26.07     60.16 o 
  -3  15  10      430.23      356.83     91.05 o 
  -2  15  10        8.85      125.48    107.73 o 
  -1  15  10        4.94       10.02    111.10 o 
   0  15  10        1.94        0.00    135.51 o 
   1  15  10      149.02      207.13    180.36 o 
   2  15  10      373.57       19.03    164.59 o 
   3  15  10     1179.41      459.39    229.01 o 
 -11  16  10     1425.40     1511.79    196.21 o 
 -10  16  10      986.12     1056.70    118.16 o 
  -9  16  10     1786.25     1708.05    175.03 o 
  -8  16  10       42.71       31.25     82.81 o 
  -7  16  10      700.12      565.72     97.40 o 
  -6  16  10      186.58      233.69     88.95 o 
  -5  16  10     3930.79     3935.37    205.37 o 
  -4  16  10     5558.19     5850.59    319.94 o 
  -3  16  10    12468.48    12851.28    354.97 o 
  -2  16  10    11985.19    13122.70    907.50 o 
  -1  16  10     5635.10     6543.48    420.86 o 
   0  16  10     6635.53     6244.15    517.29 o 
   1  16  10     2526.91     3098.29    396.19 o 
   2  16  10      694.66      797.81    253.21 o 
 -10  17  10      225.38      226.82     88.99 o 
  -9  17  10      441.24      305.00     86.08 o 
  -8  17  10      239.66      300.59     90.26 o 
  -7  17  10      149.50      211.73     99.00 o 
  -6  17  10     1333.29     1311.86    202.06 o 
  -5  17  10      137.58      130.29     81.14 o 
  -4  17  10        7.22        4.89     78.97 o 
  -3  17  10      476.36      467.05    104.72 o 
  -2  17  10        0.30      189.30    156.03 o 
  -1  17  10       71.86       30.68    131.50 o 
   0  17  10       23.33        0.00    121.37 o 
   1  17  10       26.27      165.54    163.78 o 
   2  17  10      246.53       66.46    188.65 o 
 -10  18  10     1143.23      958.34    120.46 o 
  -9  18  10     1326.19     1235.08    135.11 o 
  -8  18  10        5.91        0.00    111.82 o 
  -7  18  10     1090.60     1065.62    163.15 o 
  -6  18  10      800.10      825.47    145.90 o 
  -5  18  10     2333.46     2670.39    262.76 o 
  -4  18  10     3230.10     3110.92    192.75 o 
  -3  18  10    11990.25    12272.78    357.26 o 
  -2  18  10     9485.25    10440.13    557.25 o 
  -1  18  10     4352.42     4049.38    317.03 o 
   0  18  10     3729.16     4075.24    430.85 o 
   1  18  10     1380.87     1570.75    301.05 o 
   2  18  10      831.40      714.36    244.51 o 
 -10  19  10      262.54      229.61    100.55 o 
  -9  19  10      113.46      138.36    112.45 o 
  -8  19  10      110.71       29.81    108.81 o 
  -7  19  10      217.72      238.49    194.64 o 
  -6  19  10      808.09      461.88    135.36 o 
  -5  19  10      106.65      182.72    117.41 o 
  -4  19  10        3.64        0.00     80.86 o 
  -3  19  10      430.20      480.34    127.02 o 
  -2  19  10       37.96        0.00    122.32 o 
  -1  19  10      184.28      220.35    139.56 o 
   0  19  10        8.58        0.00    164.86 o 
   1  19  10        4.57        0.00    131.97 o 
  -9  20  10      799.42      869.95    156.48 o 
  -8  20  10      301.45      117.98    115.13 o 
  -7  20  10      110.33       47.62    108.77 o 
  -6  20  10      823.63      669.84    213.43 o 
  -5  20  10     1291.82     1409.20    218.85 o 
  -4  20  10     2221.55     2746.70    233.18 o 
  -3  20  10     8032.57     7847.99    342.56 o 
  -2  20  10     7175.32     7168.03    413.46 o 
  -1  20  10     4577.81     5447.29    369.95 o 
   0  20  10     3458.98     3766.85    765.47 o 
   1  20  10     1218.39     1080.11    280.93 o 
  -8  21  10      345.67      380.00    156.51 o 
  -7  21  10      455.16      490.11    153.52 o 
  -6  21  10      176.56      177.64    125.04 o 
  -5  21  10       69.57       98.04    113.82 o 
  -4  21  10      153.73      172.98    125.49 o 
  -3  21  10       46.26      109.43    117.42 o 
  -2  21  10        1.36      219.37    146.02 o 
  -1  21  10        4.06       13.49    133.99 o 
   0  21  10        7.69      156.44    153.16 o 
  -8  22  10      121.00       11.51    146.78 o 
  -7  22  10       44.18        0.00    144.47 o 
  -6  22  10      724.74      658.33    175.78 o 
  -5  22  10     1112.65     1094.84    176.65 o 
  -4  22  10     1860.72     2158.95    230.18 o 
  -3  22  10     4099.73     4453.95    391.65 o 
  -2  22  10     5810.89     5592.71    621.40 o 
  -1  22  10     4357.06     4468.19    359.22 o 
  -7  23  10      716.99      785.40    217.53 o 
  -6  23  10      302.20      118.10    156.09 o 
  -5  23  10       83.50       41.55    122.05 o 
  -4  23  10      164.66      147.77    133.88 o 
  -3  23  10       18.48       86.33    185.38 o 
  -2  23  10       20.48        0.00    244.64 o 
  -5  24  10     1027.37     1231.40    229.55 o 
  -4  24  10     2272.34     2347.55    285.63 o 
  -3  24  10     2143.03     2359.73    430.85 o 
 -13   1  11     1067.26     1033.75    145.37 o 
 -12   1  11      539.33      554.18    115.90 o 
 -11   1  11       27.09       28.47     65.15 o 
 -10   1  11     1686.75     1713.32    124.16 o 
  -9   1  11     1446.07     1265.83     97.79 o 
  -8   1  11     9281.78     8950.08    222.52 o 
  -7   1  11    15553.28    15434.78    392.05 o 
  -6   1  11    13001.23    12799.03    263.46 o 
  -5   1  11     8249.20     8463.19    198.13 o 
  -4   1  11     6944.70     6869.95    169.81 o 
  -3   1  11     5974.95     5933.16    294.73 o 
  -2   1  11     1095.60     1165.93    108.99 o 
  -1   1  11     1161.01     1141.63    126.75 o 
   0   1  11       71.41       37.24    109.41 o 
   1   1  11       98.32      178.16    102.68 o 
   2   1  11      923.85     1155.27    181.96 o 
   3   1  11     5061.41     5016.54    351.07 o 
   4   1  11     6296.68     6718.13    415.97 o 
 -13   2  11        0.84       61.19    100.54 o 
 -12   2  11        7.75        0.00     86.52 o 
 -11   2  11      173.34       78.17     69.22 o 
 -10   2  11       76.88       57.54     70.98 o 
  -9   2  11      101.19       95.42     53.43 o 
  -8   2  11       54.01      108.63     56.19 o 
  -7   2  11      673.89      823.31     78.02 o 
  -6   2  11       68.86      155.52     50.58 o 
  -5   2  11      739.99      717.82     88.76 o 
  -4   2  11       50.51       11.55     41.78 o 
  -3   2  11      138.47      164.23     65.66 o 
  -2   2  11       66.47       95.33     61.71 o 
  -1   2  11      162.21      133.10     74.08 o 
   0   2  11      213.39      258.49     86.48 o 
   1   2  11     1233.26     1216.39    194.42 o 
   2   2  11       19.76        0.00    100.10 o 
   3   2  11       25.76       56.82    110.90 o 
   4   2  11        0.38      101.27    132.63 o 
 -13   3  11     2270.19     2724.12    210.86 o 
 -12   3  11      479.39      603.17    119.63 o 
 -11   3  11        0.21        0.00     58.75 o 
 -10   3  11      259.33      289.32     72.91 o 
  -9   3  11     3364.91     3559.35    147.28 o 
  -8   3  11     6405.91     6376.14    189.04 o 
  -7   3  11    10004.88     9995.48    231.59 o 
  -6   3  11    16877.60    16175.05    310.01 o 
  -5   3  11    14272.49    14203.68    278.23 o 
  -4   3  11     8035.23     8035.61    225.56 o 
  -3   3  11     5828.91     6109.62    212.19 o 
  -2   3  11     5486.14     5444.57    204.94 o 
  -1   3  11     1925.53     1635.03    149.75 o 
   0   3  11       90.66       62.30     80.58 o 
   1   3  11      427.47      425.68    126.97 o 
   2   3  11     2670.73     2658.50    272.30 o 
   3   3  11     3948.74     3980.95    516.27 o 
   4   3  11     6251.59     6539.10    410.84 o 
 -13   4  11       50.66       13.63     98.78 o 
 -12   4  11       95.17       67.27     96.10 o 
 -11   4  11      122.73       39.91     66.19 o 
 -10   4  11       14.33        0.00     58.46 o 
  -9   4  11      172.63      159.87     71.94 o 
  -8   4  11       15.32       19.92     50.19 o 
  -7   4  11     1281.16     1090.32     87.70 o 
  -6   4  11      164.46      142.50     51.73 o 
  -5   4  11       15.35        0.00     41.84 o 
  -4   4  11      440.84      479.43     59.55 o 
  -3   4  11       39.61       29.15     56.48 o 
  -2   4  11       23.53       58.67     60.08 o 
  -1   4  11      146.50      168.04     79.68 o 
   0   4  11      526.89      511.88    103.09 o 
   1   4  11       16.67       11.50    136.39 o 
   2   4  11        0.35        0.00    137.20 o 
   3   4  11       11.04        0.00    171.05 o 
 -13   5  11     2247.09     2312.43    200.80 o 
 -12   5  11       60.86        0.00     83.25 o 
 -11   5  11        5.08       30.25     71.86 o 
 -10   5  11      180.01      234.06     69.07 o 
  -9   5  11     3125.04     3458.51    197.26 o 
  -8   5  11     2658.46     2658.01    133.62 o 
  -7   5  11     7348.03     7298.00    218.28 o 
  -6   5  11    13801.95    13814.08    280.14 o 
  -5   5  11    12088.33    11732.83    230.26 o 
  -4   5  11    12579.23    12071.60    326.01 o 
  -3   5  11     9006.03     9177.30    266.94 o 
  -2   5  11     7491.86     7404.70    236.05 o 
  -1   5  11     1797.47     1879.24    249.58 o 
   0   5  11      934.40      835.57    120.84 o 
   1   5  11     1020.37      854.11    284.13 o 
   2   5  11     3100.73     3792.03    597.48 o 
   3   5  11     3480.03     3242.28    370.09 o 
 -13   6  11       86.95       39.73    102.05 o 
 -12   6  11      371.98      270.85    104.22 o 
 -11   6  11       93.56       94.31     75.17 o 
 -10   6  11        0.83       82.96     63.83 o 
  -9   6  11       40.07       83.38     60.77 o 
  -8   6  11       16.33       42.42     49.19 o 
  -7   6  11      567.40      473.79     74.50 o 
  -6   6  11        5.51        0.56     43.19 o 
  -5   6  11       16.92       57.41     45.58 o 
  -4   6  11       78.95      145.34     49.68 o 
  -3   6  11       29.53      147.57     61.76 o 
  -2   6  11       25.52        0.00     67.57 o 
  -1   6  11      403.93      215.13    126.41 o 
   0   6  11        2.60        0.00     68.86 o 
   1   6  11       33.09        0.00     68.54 o 
   2   6  11      190.80       84.94    255.99 o 
   3   6  11       35.41        0.00    131.29 o 
 -12   7  11       27.90       37.71     84.90 o 
 -11   7  11       92.47      122.26     77.75 o 
 -10   7  11       24.89       18.87     61.64 o 
  -9   7  11     2642.77     2463.86    139.21 o 
  -8   7  11     5398.42     5403.47    172.46 o 
  -7   7  11     7832.81     7891.36    204.51 o 
  -6   7  11     9670.79     9997.53    215.07 o 
  -5   7  11    11287.13    11044.69    239.75 o 
  -4   7  11    14224.41    14189.96    259.34 o 
  -3   7  11     7131.08     7231.04    276.38 o 
  -2   7  11     2038.93     2133.45    171.06 o 
  -1   7  11      753.69      902.09    205.77 o 
   0   7  11      740.81      490.48    104.65 o 
   1   7  11     2496.58     2776.74    200.15 o 
   2   7  11     2527.20     2430.44    253.03 o 
   3   7  11     3452.56     2943.62    404.61 o 
 -12   8  11       75.40        0.00     84.48 o 
 -11   8  11      167.18       92.41     79.30 o 
 -10   8  11      102.47      159.19     70.95 o 
  -9   8  11      115.45       27.92     69.13 o 
  -8   8  11       32.11       24.39     49.24 o 
  -7   8  11        1.93        0.00     45.72 o 
  -6   8  11      184.24      128.79     50.05 o 
  -5   8  11       35.77       50.10     49.28 o 
  -4   8  11       14.52        5.07     41.55 o 
  -3   8  11      300.51      392.57     80.38 o 
  -2   8  11       78.85      111.11     78.60 o 
  -1   8  11      414.92      320.42    112.11 o 
   0   8  11     2605.20     2317.75    196.05 o 
   1   8  11      538.18      443.00    108.22 o 
   2   8  11       99.72       50.97    149.37 o 
   3   8  11       64.82       94.46    167.31 o 
 -12   9  11      244.68      305.53    107.22 o 
 -11   9  11        8.35       25.65     74.90 o 
 -10   9  11      121.57       61.83     65.10 o 
  -9   9  11     2531.91     2690.74    162.45 o 
  -8   9  11     7681.43     7949.02    218.12 o 
  -7   9  11     5807.38     6105.39    176.58 o 
  -6   9  11     5589.42     5466.29    161.63 o 
  -5   9  11    14466.78    14144.29    266.76 o 
  -4   9  11    11104.28    11460.61    244.54 o 
  -3   9  11     4534.25     4800.61    198.99 o 
  -2   9  11     3122.99     3320.52    204.65 o 
  -1   9  11      533.20      330.71    128.76 o 
   0   9  11      313.64      282.97     96.73 o 
   1   9  11     1852.94     1532.97    291.94 o 
   2   9  11     3504.24     2638.63    386.81 o 
   3   9  11     3948.71     3703.65    465.91 o 
 -12  10  11       16.34       31.27     86.32 o 
 -11  10  11      120.50       12.28     81.09 o 
 -10  10  11      258.66      288.34     90.09 o 
  -9  10  11      213.82      237.21     76.28 o 
  -8  10  11       41.27       58.35     55.37 o 
  -7  10  11       89.41      109.67     58.40 o 
  -6  10  11       65.46      129.86     49.60 o 
  -5  10  11      256.13      244.75     54.03 o 
  -4  10  11      164.12      150.05     48.62 o 
  -3  10  11      493.69      437.22    130.76 o 
  -2  10  11      204.06      157.36     89.29 o 
  -1  10  11     1161.68     1448.10    150.38 o 
   0  10  11     2726.85     2379.71    338.83 o 
   1  10  11      630.11      483.17    189.33 o 
   2  10  11       26.01      256.33    191.09 o 
   3  10  11       85.52      149.91    179.27 o 
 -12  11  11      329.18      401.69    108.80 o 
 -11  11  11        2.53        0.00     72.63 o 
 -10  11  11      743.37      464.29     94.44 o 
  -9  11  11     2206.17     1994.13    143.69 o 
  -8  11  11     4290.10     4262.26    159.83 o 
  -7  11  11     5190.36     4850.28    164.52 o 
  -6  11  11     8432.49     8707.72    209.85 o 
  -5  11  11    10813.92    11189.05    225.12 o 
  -4  11  11     7611.75     7637.72    196.98 o 
  -3  11  11     7505.73     7887.15    300.11 o 
  -2  11  11     4162.87     4148.30    229.10 o 
  -1  11  11     1265.62     1090.44    250.76 o 
   0  11  11       41.19        0.00    125.18 o 
   1  11  11     1804.07     1428.04    293.71 o 
   2  11  11     2767.77     3221.97    433.02 o 
   3  11  11     3283.44     3295.50    451.91 o 
 -12  12  11      174.41       17.65    103.89 o 
 -11  12  11      144.20       74.90     86.60 o 
 -10  12  11      411.95      249.91     79.27 o 
  -9  12  11      123.51      227.81     66.92 o 
  -8  12  11      250.89      212.66     67.88 o 
  -7  12  11      210.48      210.74     65.28 o 
  -6  12  11       88.42      109.92     56.06 o 
  -5  12  11       42.18       28.81     54.00 o 
  -4  12  11       40.11      104.80     59.95 o 
  -3  12  11       46.11       19.89    193.81 o 
  -2  12  11      467.82      342.50    185.52 o 
  -1  12  11      801.88      547.46    199.25 o 
   0  12  11      138.78        9.65    139.58 o 
   1  12  11      302.76      323.20    197.75 o 
   2  12  11      330.32      296.02    192.05 o 
 -11  13  11       12.15        2.08     73.79 o 
 -10  13  11      391.83      219.57     77.89 o 
  -9  13  11     3080.11     3499.03    183.95 o 
  -8  13  11     2835.99     3078.58    181.84 o 
  -7  13  11     7692.90     7256.13    200.86 o 
  -6  13  11     7708.27     7659.48    243.37 o 
  -5  13  11     6957.55     7033.67    226.20 o 
  -4  13  11    10044.94     9697.81    295.43 o 
  -3  13  11     2411.23     3243.44    452.93 o 
  -2  13  11     2707.89     2829.72    361.67 o 
  -1  13  11     2124.83     1818.39    312.33 o 
   0  13  11      128.96        0.00    138.63 o 
   1  13  11      653.73      373.08    199.52 o 
   2  13  11     1603.82     1498.18    316.14 o 
 -11  14  11      197.01      179.58     88.66 o 
 -10  14  11      181.71       90.45     76.21 o 
  -9  14  11      241.18      250.25     77.75 o 
  -8  14  11      382.94      274.61     72.03 o 
  -7  14  11      532.01      568.75     80.83 o 
  -6  14  11       66.65      123.45     73.12 o 
  -5  14  11      314.69      177.03    117.33 o 
  -4  14  11       47.34       63.37     74.66 o 
  -3  14  11       90.65       35.38    109.56 o 
  -2  14  11       18.46       42.27    154.53 o 
  -1  14  11      149.04       95.68    155.08 o 
   0  14  11      129.83        0.00    141.49 o 
   1  14  11      198.47      195.99    171.39 o 
   2  14  11      444.32       25.42    181.99 o 
 -11  15  11        1.20        0.00     85.06 o 
 -10  15  11      166.68       56.17     81.38 o 
  -9  15  11     4068.15     3908.91    189.52 o 
  -8  15  11     4308.04     4240.56    171.80 o 
  -7  15  11     3833.76     3995.20    245.47 o 
  -6  15  11     4940.65     5213.60    234.13 o 
  -5  15  11     6389.72     6309.05    254.15 o 
  -4  15  11     7112.86     7712.51    270.88 o 
  -3  15  11      957.13     1277.64    205.06 o 
  -2  15  11     1004.90     1057.68    250.35 o 
  -1  15  11      690.29      493.50    210.94 o 
   0  15  11      221.72      163.64    182.40 o 
   1  15  11      167.43      107.92    176.55 o 
 -10  16  11       50.71       11.38     86.40 o 
  -9  16  11      159.06       85.26     81.15 o 
  -8  16  11      384.08      401.05     87.49 o 
  -7  16  11      279.92      160.54     89.62 o 
  -6  16  11       23.71       49.43     81.32 o 
  -5  16  11       51.53       13.82     81.29 o 
  -4  16  11        3.94        0.00     73.65 o 
  -3  16  11      173.38      169.26    130.19 o 
  -2  16  11      575.83      584.70    218.14 o 
  -1  16  11      260.52       98.67    153.04 o 
   0  16  11       55.71       72.71    165.54 o 
   1  16  11       91.12       85.49    179.54 o 
 -10  17  11      132.39       70.62     84.49 o 
  -9  17  11     2554.38     2435.10    174.82 o 
  -8  17  11     2780.18     2807.18    258.01 o 
  -7  17  11     1937.07     1999.69    242.81 o 
  -6  17  11     3850.02     4046.66    224.46 o 
  -5  17  11     4767.79     4635.46    232.18 o 
  -4  17  11     5156.89     5038.32    237.28 o 
  -3  17  11      890.41      948.41    188.97 o 
  -2  17  11     1581.14     1698.53    231.71 o 
  -1  17  11     1026.26      653.20    229.97 o 
   0  17  11        0.55        0.00    140.53 o 
   1  17  11      180.67      217.05    209.31 o 
 -10  18  11       24.96        0.00     84.71 o 
  -9  18  11       56.60        0.00     94.36 o 
  -8  18  11      496.50      569.06    210.40 o 
  -7  18  11      464.47      470.24    136.48 o 
  -6  18  11       24.20        0.00     91.73 o 
  -5  18  11       21.61       30.93     91.93 o 
  -4  18  11        1.77        0.00     97.60 o 
  -3  18  11      905.98      865.02    193.50 o 
  -2  18  11     1353.27     1336.52    220.79 o 
  -1  18  11      556.52      559.15    219.23 o 
   0  18  11       29.32       76.38    177.10 o 
  -9  19  11     1386.28     1477.92    185.10 o 
  -8  19  11     1782.40     1883.43    217.29 o 
  -7  19  11     2517.61     2389.97    228.76 o 
  -6  19  11     3155.22     3606.99    268.64 o 
  -5  19  11     4129.68     4346.52    289.75 o 
  -4  19  11     5855.42     6201.74    271.55 o 
  -3  19  11     2316.75     3077.36    302.07 o 
  -2  19  11     2142.90     2354.53    267.53 o 
  -1  19  11      346.27      313.42    202.10 o 
   0  19  11        0.59        0.00    174.92 o 
  -8  20  11      552.21      282.72    202.17 o 
  -7  20  11      198.42       43.91    121.29 o 
  -6  20  11       33.76       97.32    123.43 o 
  -5  20  11       69.21      182.26    141.66 o 
  -4  20  11       13.07       82.39    125.19 o 
  -3  20  11      810.74      691.60    189.88 o 
  -2  20  11      992.22     1354.88    362.69 o 
  -1  20  11      574.24      401.08    215.83 o 
  -8  21  11     1896.52     1918.38    264.68 o 
  -7  21  11     3484.25     3470.87    332.84 o 
  -6  21  11     3657.48     4056.91    318.14 o 
  -5  21  11     3813.76     3808.80    306.11 o 
  -4  21  11     5046.96     4728.84    400.15 o 
  -3  21  11     3368.16     3446.52    327.48 o 
  -2  21  11     1329.89      972.03    205.66 o 
  -7  22  11      285.15      111.38    226.64 o 
  -6  22  11       83.20       66.92    156.75 o 
  -5  22  11       75.64       16.48    176.47 o 
  -4  22  11      373.91      463.50    225.44 o 
  -3  22  11      903.54     1001.28    348.89 o 
 -13   0  12      758.53      779.00    205.09 o 
 -12   0  12     1662.97     1590.00    188.71 o 
 -11   0  12     5262.65     4955.93    294.05 o 
 -10   0  12     5114.50     5242.53    328.98 o 
  -9   0  12     3502.54     3437.60    270.89 o 
  -8   0  12    12701.42    12350.74    456.63 o 
  -7   0  12    15926.81    15427.32    443.00 o 
  -6   0  12     6750.09     6680.25    416.00 o 
  -5   0  12     2467.74     2423.01    165.36 o 
  -4   0  12      687.68      559.30    129.43 o 
  -3   0  12      788.88      700.44    132.67 o 
  -2   0  12     6508.11     6239.44    328.36 o 
  -1   0  12     5235.10     4973.49    459.66 o 
   0   0  12     4996.24     5228.46    477.19 o 
   1   0  12     4118.10     5352.42    502.47 o 
   2   0  12     3850.09     3650.10    436.69 o 
 -13   1  12       37.26       73.45    103.06 o 
 -12   1  12       35.99       33.66     75.10 o 
 -11   1  12        0.16      115.30     82.46 o 
 -10   1  12        2.54       16.09     62.10 o 
  -9   1  12       22.08       25.12     65.19 o 
  -8   1  12       22.32       47.64     52.99 o 
  -7   1  12        0.08       54.52     52.55 o 
  -6   1  12        0.71       44.36     49.38 o 
  -5   1  12       39.39        1.97     44.83 o 
  -4   1  12       39.63       10.08     58.43 o 
  -3   1  12      279.29      196.03    116.53 o 
  -2   1  12      118.99       92.47     66.73 o 
  -1   1  12      579.59      679.61    116.88 o 
   0   1  12       46.78       45.92    115.59 o 
   1   1  12       11.71       68.69    112.12 o 
   2   1  12       59.40      141.94    121.42 o 
 -13   2  12      511.48      604.78    127.55 o 
 -12   2  12     1864.16     1882.99    153.97 o 
 -11   2  12     3780.16     3713.29    183.36 o 
 -10   2  12     5261.37     5123.86    202.06 o 
  -9   2  12     6427.81     6568.30    278.08 o 
  -8   2  12    11425.95    11495.88    414.93 o 
  -7   2  12    12547.10    12918.19    313.95 o 
  -6   2  12     5992.22     6005.92    176.64 o 
  -5   2  12     1353.42     1156.97     86.98 o 
  -4   2  12        3.24       34.54     59.36 o 
  -3   2  12      453.79      574.05     90.39 o 
  -2   2  12     4645.60     4597.55    204.42 o 
  -1   2  12     6264.82     6836.08    288.48 o 
   0   2  12     4996.86     4968.74    463.06 o 
   1   2  12     5316.60     5155.91    351.02 o 
   2   2  12     4071.16     4272.04    459.66 o 
 -13   3  12      113.80        0.00     94.34 o 
 -12   3  12        3.53       27.40     75.58 o 
 -11   3  12        0.86       44.98     71.31 o 
 -10   3  12       30.67        0.00     64.95 o 
  -9   3  12       51.05       33.32     69.37 o 
  -8   3  12       52.46       78.54     63.83 o 
  -7   3  12       77.42      103.27     54.36 o 
  -6   3  12        5.17       60.77     48.73 o 
  -5   3  12      320.44      306.06     58.73 o 
  -4   3  12      494.69      320.61     78.98 o 
  -3   3  12      682.06      702.74     98.67 o 
  -2   3  12       79.17        0.00     60.38 o 
  -1   3  12      889.80      815.84    124.62 o 
   0   3  12       28.68      184.66    112.97 o 
   1   3  12        3.90      168.89    119.67 o 
   2   3  12        1.22      110.31    120.74 o 
 -12   4  12     1053.56     1018.99    141.11 o 
 -11   4  12     2623.48     2594.66    206.92 o 
 -10   4  12     5369.64     4973.06    199.58 o 
  -9   4  12     7133.53     6641.18    478.35 o 
  -8   4  12     9789.34     9882.52    243.07 o 
  -7   4  12     7660.27     7711.68    216.60 o 
  -6   4  12     4332.05     4632.97    161.18 o 
  -5   4  12     1047.93     1181.78    102.51 o 
  -4   4  12      197.35       92.69     67.64 o 
  -3   4  12       21.21        0.00     65.22 o 
  -2   4  12     2894.23     2997.39    203.58 o 
  -1   4  12    13564.46    15359.91    557.15 o 
   0   4  12     4976.43     5006.73    333.09 o 
   1   4  12     5694.27     5682.70    361.53 o 
   2   4  12     6541.27     7049.16    525.85 o 
 -12   5  12       61.90        0.00     71.25 o 
 -11   5  12       54.14      181.72     73.82 o 
 -10   5  12        3.19       56.97     81.01 o 
  -9   5  12       38.06       67.58     66.19 o 
  -8   5  12      397.18      354.21     77.81 o 
  -7   5  12       69.10       42.35     51.86 o 
  -6   5  12      155.68      190.28     73.55 o 
  -5   5  12      820.60      818.33     76.96 o 
  -4   5  12      244.11      261.10     75.04 o 
  -3   5  12       76.41       43.70     67.88 o 
  -2   5  12        0.74        0.63     76.41 o 
  -1   5  12        0.93      144.62     87.68 o 
   0   5  12      234.40      248.71     98.28 o 
   1   5  12       75.60      141.92    116.30 o 
   2   5  12       32.92        0.00    113.76 o 
 -12   6  12      131.46      186.66     93.53 o 
 -11   6  12     1484.99     1479.99    126.56 o 
 -10   6  12     6307.77     6601.57    248.53 o 
  -9   6  12     7301.29     8144.23    253.10 o 
  -8   6  12     7340.93     7354.14    253.31 o 
  -7   6  12     5118.06     5070.62    174.46 o 
  -6   6  12     3391.71     3625.68    146.59 o 
  -5   6  12     1385.31     1346.72     93.70 o 
  -4   6  12      328.81      166.85     80.18 o 
  -3   6  12       52.79       20.03     65.29 o 
  -2   6  12     3069.79     3370.97    216.83 o 
  -1   6  12     6630.23     6724.18    296.43 o 
   0   6  12     6084.29     6396.28    296.81 o 
   1   6  12     7564.94     7524.00    457.01 o 
   2   6  12     6145.38     6268.67    808.75 o 
 -12   7  12        0.70       38.68     84.93 o 
 -11   7  12       28.17       83.69     77.23 o 
 -10   7  12       29.55      148.91     78.85 o 
  -9   7  12      100.31      150.36     72.12 o 
  -8   7  12      248.05      275.84     81.42 o 
  -7   7  12      140.83       85.76     57.49 o 
  -6   7  12      449.60      423.61     64.35 o 
  -5   7  12        8.54        0.00     46.64 o 
  -4   7  12      184.88      105.32     70.39 o 
  -3   7  12      340.19      218.14     94.08 o 
  -2   7  12      112.48       28.22     81.89 o 
  -1   7  12      310.29      376.13    106.88 o 
   0   7  12      452.68      624.59    160.13 o 
   1   7  12       98.24      317.48    137.53 o 
   2   7  12        8.33        0.00    111.26 o 
 -12   8  12      433.93      393.41    104.61 o 
 -11   8  12     1611.35     1639.15    200.88 o 
 -10   8  12     4437.70     4542.66    212.18 o 
  -9   8  12     6711.62     6521.98    253.16 o 
  -8   8  12     6687.63     6821.55    255.91 o 
  -7   8  12     3508.98     4134.44    163.98 o 
  -6   8  12     3442.02     3475.34    167.20 o 
  -5   8  12     1615.37     1603.59    103.46 o 
  -4   8  12       60.43        0.00     78.20 o 
  -3   8  12       16.65       74.22     81.53 o 
  -2   8  12      391.16      528.86    144.20 o 
  -1   8  12     2425.03     2264.56    241.58 o 
   0   8  12     5330.33     4904.63    335.07 o 
   1   8  12     7540.59     7464.79    605.36 o 
   2   8  12     6175.72     5948.40    578.31 o 
 -12   9  12       81.46        0.00     83.60 o 
 -11   9  12      214.64      184.79     91.58 o 
 -10   9  12      288.08      201.71     87.18 o 
  -9   9  12        1.88       87.23     68.48 o 
  -8   9  12       75.08       14.29     62.48 o 
  -7   9  12      221.80      101.14     62.93 o 
  -6   9  12        1.64        4.90     56.35 o 
  -5   9  12       83.92       55.76     58.89 o 
  -4   9  12        2.58        0.00     76.52 o 
  -3   9  12       69.40      116.47    113.71 o 
  -2   9  12       35.02      116.50    115.13 o 
  -1   9  12     1697.34     1377.62    198.64 o 
   0   9  12      193.10       12.37    151.27 o 
   1   9  12       71.01      188.38    198.57 o 
   2   9  12        0.15      137.00    160.79 o 
 -12  10  12     1234.48     1002.17    133.52 o 
 -11  10  12     2844.16     2815.32    185.27 o 
 -10  10  12     4042.73     4074.90    203.75 o 
  -9  10  12     6510.26     6504.08    238.63 o 
  -8  10  12     4995.04     4982.57    190.31 o 
  -7  10  12     3567.11     3736.66    160.68 o 
  -6  10  12     6120.56     6067.95    277.31 o 
  -5  10  12     1470.06     1523.68    110.24 o 
  -4  10  12       26.69        0.00    113.84 o 
  -3  10  12       92.58       95.06    119.61 o 
  -2  10  12     1016.41      844.30    172.95 o 
  -1  10  12     2345.49     2231.97    345.22 o 
   0  10  12     4447.54     4546.58    486.16 o 
   1  10  12     6168.43     6998.06    604.82 o 
   2  10  12     5294.32     6546.69    613.11 o 
 -11  11  12      133.74      194.40     91.02 o 
 -10  11  12      126.46      136.64     85.16 o 
  -9  11  12        7.41       20.82     70.53 o 
  -8  11  12        0.63       25.55     63.71 o 
  -7  11  12      150.63      165.07     70.22 o 
  -6  11  12      118.54      140.82     75.56 o 
  -5  11  12      101.34        0.00     51.18 o 
  -4  11  12        3.62       10.24    113.50 o 
  -3  11  12        4.02       24.80    119.94 o 
  -2  11  12      564.07      536.45    210.67 o 
  -1  11  12     1421.33     1078.20    251.71 o 
   0  11  12      150.07       80.87    170.03 o 
   1  11  12       39.78        0.00    178.73 o 
 -11  12  12     2192.97     2082.50    167.01 o 
 -10  12  12     5718.16     6504.26    309.26 o 
  -9  12  12     6848.93     6870.21    246.66 o 
  -8  12  12     5155.99     5149.13    197.98 o 
  -7  12  12     6685.04     6495.51    341.89 o 
  -6  12  12     4682.85     4821.72    179.58 o 
  -5  12  12     1630.72     1506.11    109.29 o 
  -4  12  12        2.22        0.00    108.93 o 
  -3  12  12     1810.94     1799.09    317.90 o 
  -2  12  12     1720.18     1411.46    295.75 o 
  -1  12  12     2980.59     3089.59    394.97 o 
   0  12  12     3980.87     3722.81    454.77 o 
   1  12  12     4578.38     4454.16    499.89 o 
 -11  13  12       13.19       19.63     75.50 o 
 -10  13  12       12.35        1.38     90.44 o 
  -9  13  12       45.06       60.43     71.78 o 
  -8  13  12       45.27        4.01     68.55 o 
  -7  13  12      143.10      170.16     65.17 o 
  -6  13  12      344.94      250.76     73.56 o 
  -5  13  12       36.14       54.50     75.66 o 
  -4  13  12       61.85      264.22    193.68 o 
  -3  13  12      578.84      193.95    182.67 o 
  -2  13  12     1270.30     1062.17    254.84 o 
  -1  13  12      531.47      443.76    211.48 o 
   0  13  12       56.59        0.00    156.71 o 
   1  13  12       11.90      102.21    176.82 o 
 -11  14  12     2061.20     2343.56    160.61 o 
 -10  14  12     5983.92     5626.05    268.05 o 
  -9  14  12     4792.47     4866.22    202.69 o 
  -8  14  12     3725.53     4230.21    235.82 o 
  -7  14  12     4253.33     4328.01    169.78 o 
  -6  14  12     2655.31     2762.80    213.86 o 
  -5  14  12     2525.71     2213.16    170.46 o 
  -4  14  12       17.90        0.00    134.83 o 
  -3  14  12     1357.26      921.90    240.84 o 
  -2  14  12     1354.70      914.43    258.64 o 
  -1  14  12     2015.21     2339.35    358.40 o 
   0  14  12     2985.90     3297.13    444.57 o 
 -10  15  12      172.40        0.00     90.58 o 
  -9  15  12       24.65       96.93     85.85 o 
  -8  15  12      166.92      183.93     74.01 o 
  -7  15  12      308.60      283.16     81.29 o 
  -6  15  12      322.77      473.46    152.09 o 
  -5  15  12      296.71      168.25     93.15 o 
  -4  15  12       85.52      157.67    134.08 o 
  -3  15  12     1165.44     1529.57    297.24 o 
  -2  15  12      470.37      607.53    245.19 o 
  -1  15  12       11.50        0.00    169.35 o 
   0  15  12       82.30        0.00    178.32 o 
 -10  16  12     4456.64     4065.23    348.68 o 
  -9  16  12     2516.25     2729.18    165.84 o 
  -8  16  12     3342.72     3502.92    247.15 o 
  -7  16  12     3118.36     3235.13    183.38 o 
  -6  16  12     2089.34     2182.23    180.83 o 
  -5  16  12      609.37      494.13    108.30 o 
  -4  16  12        1.87        0.00    132.79 o 
  -3  16  12       10.00        0.00    156.44 o 
  -2  16  12      851.93      774.16    249.27 o 
  -1  16  12     2446.67     2765.57    390.07 o 
   0  16  12     3756.66     4120.77    497.31 o 
  -9  17  12      159.91      163.31    101.99 o 
  -8  17  12       11.44        0.00     81.28 o 
  -7  17  12      443.51      201.77    102.86 o 
  -6  17  12      294.19      370.86    142.32 o 
  -5  17  12      516.86      476.27    118.03 o 
  -4  17  12      695.94      545.36    174.43 o 
  -3  17  12      598.29      555.62    240.43 o 
  -2  17  12      328.18      489.02    207.13 o 
  -1  17  12       13.14       33.57    186.75 o 
  -9  18  12     2352.27     2384.00    223.25 o 
  -8  18  12     3190.90     3235.50    223.53 o 
  -7  18  12     2554.61     2587.24    211.87 o 
  -6  18  12     1995.12     1947.52    268.96 o 
  -5  18  12      242.14       72.43     99.26 o 
  -4  18  12       88.10      143.53    147.05 o 
  -3  18  12       23.54        0.00    164.05 o 
  -2  18  12      768.17      634.45    243.42 o 
  -1  18  12     2034.27     2128.82    360.85 o 
  -8  19  12       22.35        0.00    167.99 o 
  -7  19  12       81.22      172.62    133.55 o 
  -6  19  12      107.90      175.12    107.15 o 
  -5  19  12      652.68      567.27    156.44 o 
  -4  19  12     1291.36      855.89    235.67 o 
  -3  19  12      620.18      473.52    227.38 o 
  -2  19  12      628.02      555.75    240.84 o 
  -7  20  12     2159.16     2541.73    348.28 o 
  -6  20  12     1992.40     2194.94    236.12 o 
  -5  20  12      237.19      145.25    196.27 o 
  -4  20  12       44.37        0.00    142.21 o 
  -3  20  12        5.91      263.81    213.11 o 
  -5  21  12      444.13      259.64    208.13 o 
 -12   1  13     2964.92     3090.89    181.55 o 
 -11   1  13     3115.81     3506.32    183.87 o 
 -10   1  13     1078.96      896.47    114.34 o 
  -9   1  13      733.31      763.04    106.73 o 
  -8   1  13     1150.52     1154.68    118.87 o 
  -7   1  13        9.52        0.00     58.79 o 
  -6   1  13      506.12      452.57     70.07 o 
  -5   1  13     1319.27     1614.82    137.62 o 
  -4   1  13     1738.19     2264.56    157.36 o 
  -3   1  13    15527.30    15465.56    397.00 o 
  -2   1  13    13853.09    13380.17    787.81 o 
  -1   1  13     6664.03     7687.72    421.90 o 
   0   1  13     5348.90     4961.87    349.48 o 
   1   1  13     2210.76     2506.95    580.96 o 
 -12   2  13       43.59        0.00     76.97 o 
 -11   2  13        7.18       11.10     67.58 o 
 -10   2  13       30.73        0.00     72.58 o 
  -9   2  13      232.13      162.20     82.73 o 
  -8   2  13      120.70      136.49     77.23 o 
  -7   2  13      218.69      206.58     72.51 o 
  -6   2  13       79.14       91.01     51.32 o 
  -5   2  13      402.67      421.53     89.36 o 
  -4   2  13     1150.51     1141.12    119.90 o 
  -3   2  13      502.10      451.63     92.11 o 
  -2   2  13      261.24      403.02    113.33 o 
  -1   2  13        7.48       84.17    106.25 o 
   0   2  13      114.73       98.87    115.09 o 
   1   2  13       23.02        0.00    112.91 o 
 -12   3  13     4088.70     3852.89    198.73 o 
 -11   3  13     2387.09     2585.12    162.74 o 
 -10   3  13     1822.18     1696.98    164.08 o 
  -9   3  13     2050.22     2028.49    157.66 o 
  -8   3  13      887.60      822.81    107.76 o 
  -7   3  13        0.66       22.15     64.89 o 
  -6   3  13       89.91      135.10     60.51 o 
  -5   3  13     1875.50     2122.69    156.47 o 
  -4   3  13     4592.63     4501.27    345.91 o 
  -3   3  13    10732.06    11601.65    334.37 o 
  -2   3  13    12293.70    13778.88    440.24 o 
  -1   3  13     8659.89     9314.46    440.00 o 
   0   3  13     5750.79     6525.08   1412.69 o 
   1   3  13     2874.15     2736.18    339.17 o 
 -12   4  13      129.74       79.88     82.97 o 
 -11   4  13       55.65       53.32     71.32 o 
 -10   4  13       40.69       28.82     74.25 o 
  -9   4  13      868.45      655.96    108.77 o 
  -8   4  13      278.09      322.20    120.06 o 
  -7   4  13        3.41        0.00     62.89 o 
  -6   4  13      441.65      275.36     69.75 o 
  -5   4  13      576.68      519.38    157.50 o 
  -4   4  13      236.31      243.40     82.07 o 
  -3   4  13     2259.36     2318.06    193.72 o 
  -2   4  13        0.70       34.92     90.80 o 
  -1   4  13      146.65       48.60    209.71 o 
   0   4  13        0.13        0.00    130.00 o 
   1   4  13      105.39       65.49    129.67 o 
 -12   5  13     5454.26     5862.99    292.12 o 
 -11   5  13     3395.49     3275.28    179.19 o 
 -10   5  13     2010.38     2089.02    215.41 o 
  -9   5  13     2326.17     2460.48    174.44 o 
  -8   5  13      941.69      995.33    119.43 o 
  -7   5  13        0.20        0.00     72.23 o 
  -6   5  13     1015.39     1039.03     99.33 o 
  -5   5  13     2825.25     2944.74    286.00 o 
  -4   5  13     4644.59     4605.75    248.82 o 
  -3   5  13     8642.08     8681.02    412.38 o 
  -2   5  13     8911.11     9406.17    432.95 o 
  -1   5  13     7355.82     7970.70    660.20 o 
   0   5  13     5705.30     6507.38    396.35 o 
   1   5  13     3244.64     2914.67    313.82 o 
 -12   6  13      404.66      370.24    103.13 o 
 -11   6  13       36.09      103.94     78.92 o 
 -10   6  13        0.67       49.91     73.29 o 
  -9   6  13      488.49      648.35     95.96 o 
  -8   6  13       61.88        0.00     68.58 o 
  -7   6  13      175.66      234.59     77.97 o 
  -6   6  13      602.58      491.24     80.91 o 
  -5   6  13      180.80      110.64     94.88 o 
  -4   6  13       78.23        0.00     83.77 o 
  -3   6  13      438.08      958.54    329.39 o 
  -2   6  13       21.28      104.93    106.01 o 
  -1   6  13        0.02      144.02    115.30 o 
   0   6  13       37.39      143.72    122.22 o 
   1   6  13        0.76       61.89    119.15 o 
 -12   7  13     3871.54     4902.15    243.23 o 
 -11   7  13     4364.43     4464.47    212.15 o 
 -10   7  13     4077.76     3989.97    205.46 o 
  -9   7  13     1986.80     2024.39    157.36 o 
  -8   7  13      617.34      632.48     99.52 o 
  -7   7  13        9.64        0.00     64.64 o 
  -6   7  13     2296.26     2004.30    132.63 o 
  -5   7  13     3224.20     2751.61    206.22 o 
  -4   7  13     4445.03     4091.54    305.66 o 
  -3   7  13     6629.24     6407.96    375.96 o 
  -2   7  13     5741.82     6070.86    367.02 o 
  -1   7  13     5799.02     6974.14    553.17 o 
   0   7  13     5672.66     5063.01    360.36 o 
   1   7  13     2909.48     2853.75    287.12 o 
 -12   8  13      153.32      158.79     94.64 o 
 -11   8  13       35.72      137.78     79.05 o 
 -10   8  13       28.50       12.22     70.36 o 
  -9   8  13      527.92      482.18    112.98 o 
  -8   8  13      226.17      123.81     75.83 o 
  -7   8  13       13.50        0.00     69.00 o 
  -6   8  13       86.77      104.34     62.73 o 
  -5   8  13        1.41        0.00     87.67 o 
  -4   8  13        1.25       51.54    124.51 o 
  -3   8  13        6.28        0.00    109.52 o 
  -2   8  13        0.58       45.29    117.16 o 
  -1   8  13       25.24        0.00    116.00 o 
   0   8  13      116.94        0.00    108.60 o 
   1   8  13       14.09      138.77    183.62 o 
 -11   9  13     3270.61     3082.12    176.44 o 
 -10   9  13     3786.99     4032.23    206.21 o 
  -9   9  13     1703.53     1836.55    194.37 o 
  -8   9  13       61.64       69.31     76.16 o 
  -7   9  13        1.24        0.00     61.11 o 
  -6   9  13      185.40       44.49     67.40 o 
  -5   9  13     2457.26     2289.57    194.57 o 
  -4   9  13     4514.48     3622.87    295.16 o 
  -3   9  13     6401.03     7085.25    395.42 o 
  -2   9  13     8434.48     8277.80    409.91 o 
  -1   9  13     4737.43     4855.70    342.23 o 
   0   9  13     4272.16     4010.27    483.99 o 
 -11  10  13        7.33      133.71     83.65 o 
 -10  10  13       47.73      166.84     82.51 o 
  -9  10  13      784.94      807.31    109.33 o 
  -8  10  13      439.56      484.25    100.54 o 
  -7  10  13      138.80      142.98     74.52 o 
  -6  10  13        6.96        4.97     62.42 o 
  -5  10  13       31.00        7.91    121.52 o 
  -4  10  13      225.45      284.96    149.71 o 
  -3  10  13      298.07      113.41    189.80 o 
  -2  10  13       80.75      112.81    183.48 o 
  -1  10  13        4.27        0.00    171.12 o 
   0  10  13       19.29        0.00    168.26 o 
 -11  11  13     3199.48     3249.58    199.61 o 
 -10  11  13     2338.50     2277.80    167.70 o 
  -9  11  13      669.92      702.64    107.12 o 
  -8  11  13       19.57        4.89     66.00 o 
  -7  11  13       54.19      110.38     75.38 o 
  -6  11  13      233.12      202.50     80.22 o 
  -5  11  13     1849.84     2417.76    252.93 o 
  -4  11  13     5063.32     5358.44    347.48 o 
  -3  11  13     6249.36     6775.30    572.60 o 
  -2  11  13     4718.99     5388.30    520.28 o 
  -1  11  13     4748.76     5165.94    526.39 o 
   0  11  13     4459.64     3405.32    460.75 o 
 -11  12  13       72.30      158.54     95.76 o 
 -10  12  13      230.60      133.00     86.23 o 
  -9  12  13      394.06      373.98     94.66 o 
  -8  12  13      240.56      123.70     72.18 o 
  -7  12  13      695.48      581.49     94.33 o 
  -6  12  13        4.06        0.00     66.40 o 
  -5  12  13        3.84        0.00    123.21 o 
  -4  12  13      115.87      437.10    220.86 o 
  -3  12  13        5.76        0.00    158.20 o 
  -2  12  13      113.50       84.81    176.28 o 
  -1  12  13        2.99        0.00    171.79 o 
   0  12  13       25.24      157.52    204.01 o 
 -10  13  13     1786.30     1838.51    153.29 o 
  -9  13  13      691.08      585.01     99.19 o 
  -8  13  13      225.47      213.85     80.39 o 
  -7  13  13        0.15        0.00     70.45 o 
  -6  13  13      814.21      924.90    109.13 o 
  -5  13  13     1432.14     1269.43    291.67 o 
  -4  13  13     4185.01     4767.31    489.15 o 
  -3  13  13     4497.14     4947.80    506.14 o 
  -2  13  13     3478.32     4203.67    474.47 o 
  -1  13  13     4618.89     4577.30    512.80 o 
 -10  14  13        2.26       84.93     98.61 o 
  -9  14  13      118.46      113.43     78.36 o 
  -8  14  13      294.83      220.40     81.94 o 
  -7  14  13      472.98      354.96     86.18 o 
  -6  14  13      288.85      369.10     91.02 o 
  -5  14  13       31.17        0.00    155.21 o 
  -4  14  13       57.32       49.47    174.65 o 
  -3  14  13       17.86       28.81    175.60 o 
  -2  14  13       27.67      212.30    199.93 o 
  -1  14  13        7.43      387.90    208.63 o 
  -9  15  13     1271.05     1058.24    119.64 o 
  -8  15  13      349.96      282.90     87.54 o 
  -7  15  13       93.41        0.00     79.57 o 
  -6  15  13      689.82      569.99    100.90 o 
  -5  15  13     1344.42     1540.31    319.80 o 
  -4  15  13     2677.15     2217.16    360.31 o 
  -3  15  13     5729.08     6291.17    578.18 o 
  -2  15  13     4317.72     3766.98    466.59 o 
  -9  16  13       46.46       82.58     95.20 o 
  -8  16  13      516.11      333.35    102.71 o 
  -7  16  13      346.43      358.20     95.59 o 
  -6  16  13      533.69      620.62    108.04 o 
  -5  16  13      440.82      228.74    209.71 o 
  -4  16  13      242.32       14.14    193.95 o 
  -3  16  13      208.27       41.59    184.57 o 
  -2  16  13       21.39       67.01    198.03 o 
  -8  17  13      293.42      216.62     98.02 o 
  -7  17  13      105.37        0.00     86.34 o 
  -6  17  13      777.53      655.32    125.49 o 
  -5  17  13     1644.91     1849.38    343.05 o 
  -4  17  13     1601.51     1715.23    332.04 o 
  -3  17  13     4070.54     4594.43    512.53 o 
  -7  18  13      607.55      357.20    127.99 o 
  -6  18  13      825.93      612.18    241.19 o 
  -5  18  13      360.93      352.70    229.56 o 
  -4  18  13       44.17        5.84    180.90 o 
 -12   0  14      380.10      684.52    156.40 o 
 -11   0  14       33.66        0.00     99.06 o 
 -10   0  14      492.35      437.25    269.72 o 
  -9   0  14      903.10     1052.22    398.16 o 
  -8   0  14     1344.28     1398.02    190.84 o 
  -7   0  14     4130.83     4080.10    436.15 o 
  -6   0  14     4440.32     4341.35    461.97 o 
  -5   0  14     4725.46     5220.31    500.98 o 
  -4   0  14    12478.50    12658.18    742.09 o 
  -3   0  14     9540.25     8477.89    595.71 o 
  -2   0  14     4428.83     4335.92    490.10 o 
  -1   0  14      969.43      584.02    221.13 o 
   0   0  14      384.71      759.76    261.36 o 
 -12   1  14        2.09       82.31     84.21 o 
 -11   1  14        0.05        0.00     69.29 o 
 -10   1  14       18.60        0.00     75.88 o 
  -9   1  14       70.21       26.58     73.80 o 
  -8   1  14       71.52       85.36     80.22 o 
  -7   1  14        1.25       23.44     72.74 o 
  -6   1  14       71.40      149.41    163.84 o 
  -5   1  14        8.57        0.00    130.00 o 
  -4   1  14       19.42      222.89    126.52 o 
  -3   1  14        0.72       21.23    116.88 o 
  -2   1  14      119.04       87.37    324.29 o 
  -1   1  14        0.03       12.66    119.58 o 
   0   1  14       15.65       32.33    121.70 o 
 -12   2  14      531.54      687.74    108.53 o 
 -11   2  14       31.79        0.00     73.58 o 
 -10   2  14      166.14      200.48     90.07 o 
  -9   2  14     1329.63     1475.45    146.01 o 
  -8   2  14     2361.96     2387.63    168.60 o 
  -7   2  14     4996.78     5274.77    227.07 o 
  -6   2  14     5131.26     5395.99    358.61 o 
  -5   2  14     7726.39     7903.04    403.18 o 
  -4   2  14     9647.75    10565.71    478.31 o 
  -3   2  14     3792.76     4205.12    326.75 o 
  -2   2  14     3257.26     3821.93    661.08 o 
  -1   2  14      877.82      810.84    178.28 o 
   0   2  14      250.36       26.06    127.27 o 
 -11   3  14       20.90       24.90     74.31 o 
 -10   3  14      146.23      214.40     83.18 o 
  -9   3  14       74.58       33.54     79.04 o 
  -8   3  14      171.07      136.03     83.06 o 
  -7   3  14        0.21       22.02     70.24 o 
  -6   3  14      506.03      505.82    152.80 o 
  -5   3  14      149.76      142.08    116.72 o 
  -4   3  14      590.21      527.31    149.07 o 
  -3   3  14       98.84       81.24    113.96 o 
  -2   3  14        0.19       53.82    114.60 o 
  -1   3  14      164.16        0.00    113.99 o 
   0   3  14       39.69       69.33    166.15 o 
 -11   4  14      185.87      120.94     83.25 o 
 -10   4  14        7.67       49.02     75.87 o 
  -9   4  14     1542.79     1476.57    144.28 o 
  -8   4  14     3686.62     3637.49    297.55 o 
  -7   4  14     5575.49     5530.05    232.93 o 
  -6   4  14     5078.61     5797.91    562.41 o 
  -5   4  14     7192.62     7274.35    406.00 o 
  -4   4  14     7163.34     8500.65    421.93 o 
  -3   4  14     2490.13     2568.04    300.64 o 
  -2   4  14     1823.34     1932.72    241.35 o 
  -1   4  14      384.58      268.83    152.50 o 
   0   4  14      180.49        0.00    110.46 o 
 -11   5  14       14.53       79.75     79.37 o 
 -10   5  14      133.25       97.22     82.03 o 
  -9   5  14        9.86        0.00     74.62 o 
  -8   5  14       26.61       78.00     78.25 o 
  -7   5  14       15.13       60.24     82.82 o 
  -6   5  14      822.58      771.97    175.65 o 
  -5   5  14      441.10      810.33    166.31 o 
  -4   5  14       76.82       50.33    104.03 o 
  -3   5  14        0.94        0.00    289.22 o 
  -2   5  14       11.08        1.60    117.14 o 
  -1   5  14        7.04       24.40    110.63 o 
 -11   6  14      177.18      154.17     80.19 o 
 -10   6  14       80.76       65.33     80.82 o 
  -9   6  14     1035.84     1042.76    176.57 o 
  -8   6  14     2961.25     3003.29    195.37 o 
  -7   6  14     6402.84     6033.06    312.92 o 
  -6   6  14     5154.29     5404.11    360.24 o 
  -5   6  14     4531.76     4560.73    334.75 o 
  -4   6  14     5519.24     6092.24    382.87 o 
  -3   6  14     3093.62     3289.05    301.04 o 
  -2   6  14     2361.61     2330.46    258.04 o 
  -1   6  14     1055.97     1367.35    403.60 o 
 -11   7  14       35.64       53.45     78.94 o 
 -10   7  14       99.59      179.38     83.08 o 
  -9   7  14       55.64        0.00     76.26 o 
  -8   7  14       89.35       59.89     81.08 o 
  -7   7  14       93.11      148.02     81.98 o 
  -6   7  14      199.71      221.83    179.27 o 
  -5   7  14       70.63      197.64    138.59 o 
  -4   7  14       17.34       50.29    108.40 o 
  -3   7  14      272.76      462.52    158.46 o 
  -2   7  14       18.67        0.00    123.57 o 
  -1   7  14       55.78       16.67    118.94 o 
 -11   8  14      173.98        0.00    102.94 o 
 -10   8  14       37.20       21.18     75.39 o 
  -9   8  14      473.88      326.33     88.37 o 
  -8   8  14     3789.25     3453.19    202.15 o 
  -7   8  14     6184.51     6547.75    305.74 o 
  -6   8  14     5711.41     6804.62    753.23 o 
  -5   8  14     6460.24     6817.11    396.00 o 
  -4   8  14     3732.65     4022.39    321.36 o 
  -3   8  14     3184.11     3772.40    620.72 o 
  -2   8  14     2396.92     2139.12    256.38 o 
  -1   8  14     1323.23      928.36    190.47 o 
 -11   9  14       26.83      174.64     92.20 o 
 -10   9  14      358.04      351.66     96.86 o 
  -9   9  14      285.85      281.25     91.27 o 
  -8   9  14       88.59      127.69     84.24 o 
  -7   9  14      273.99      458.51     98.97 o 
  -6   9  14      104.92      116.99    127.31 o 
  -5   9  14      611.48      622.82    169.75 o 
  -4   9  14      215.08      291.40    141.72 o 
  -3   9  14      847.79      895.48    187.70 o 
  -2   9  14       42.40        0.00    133.94 o 
  -1   9  14        8.72        0.00    173.29 o 
 -10  10  14       68.46      163.02     86.16 o 
  -9  10  14      490.70      488.92    101.21 o 
  -8  10  14     3137.23     3635.63    210.22 o 
  -7  10  14     4070.07     4210.66    218.08 o 
  -6  10  14     5844.41     5983.22    384.81 o 
  -5  10  14     7771.49     8875.77    435.64 o 
  -4  10  14     4881.65     4946.06    782.05 o 
  -3  10  14     2393.08     2241.07    507.37 o 
  -2  10  14     1507.39     2052.57    379.20 o 
 -10  11  14      279.73      160.40     92.72 o 
  -9  11  14      121.33      279.69     96.08 o 
  -8  11  14      108.28      210.42     92.26 o 
  -7  11  14      186.04      301.78     98.04 o 
  -6  11  14       76.41        0.00    131.24 o 
  -5  11  14      373.29      251.75    197.89 o 
  -4  11  14      207.99      235.82    144.06 o 
  -3  11  14      371.33      849.19    272.78 o 
  -2  11  14      109.14      127.49    182.67 o 
 -10  12  14       69.18        0.00     84.46 o 
  -9  12  14     1079.94     1095.50    128.75 o 
  -8  12  14     1973.55     2116.67    171.90 o 
  -7  12  14     3543.98     3722.58    208.96 o 
  -6  12  14     4090.32     5011.50    358.40 o 
  -5  12  14     4937.08     6018.67    550.18 o 
  -4  12  14     6684.82     7146.20    608.49 o 
  -3  12  14     3061.06     3307.19    469.99 o 
  -2  12  14     1367.42     2242.85    396.05 o 
  -9  13  14      171.41      182.27     89.97 o 
  -8  13  14      113.33       24.18     74.70 o 
  -7  13  14       12.97        0.00     85.29 o 
  -6  13  14      119.13      250.62    215.29 o 
  -5  13  14       78.09       62.52    182.53 o 
  -4  13  14        0.27        0.00    170.71 o 
  -3  13  14       33.68        0.00    188.92 o 
  -9  14  14     1070.54      660.87    110.32 o 
  -8  14  14     1114.34     1327.74    164.41 o 
  -7  14  14     2423.21     2243.20    251.48 o 
  -6  14  14     3807.90     4822.35    517.29 o 
  -5  14  14     4811.58     4590.08    495.95 o 
  -4  14  14     5821.66     6850.05    600.74 o 
  -3  14  14     3057.94     2985.62    431.80 o 
  -8  15  14      196.67      125.38    106.39 o 
  -7  15  14       87.55       52.97    121.55 o 
  -6  15  14      460.04      503.83    226.16 o 
  -5  15  14      119.90        0.00    191.91 o 
  -4  15  14       14.16        0.00    169.48 o 
  -6  16  14     3048.96     3463.22    456.81 o 
  -5  16  14     3839.79     3213.68    436.83 o 
 -11   1  15     1806.20     1857.63    147.67 o 
 -10   1  15     4054.78     4041.11    232.51 o 
  -9   1  15     3151.32     3496.27    300.86 o 
  -8   1  15     3991.98     4212.56    218.02 o 
  -7   1  15     3977.02     4013.46    341.89 o 
  -6   1  15     5918.44     7010.63    425.21 o 
  -5   1  15     2533.93     2297.77    295.20 o 
  -4   1  15      149.87       65.06    149.17 o 
  -3   1  15       38.45        0.00    117.43 o 
  -2   1  15     1505.69     1029.13    211.55 o 
 -11   2  15        5.37       26.18     84.89 o 
 -10   2  15       62.67        0.00     90.65 o 
  -9   2  15       20.19        0.00     80.78 o 
  -8   2  15       65.97       15.34     85.45 o 
  -7   2  15        1.17        0.00    110.27 o 
  -6   2  15      123.42        0.00    110.53 o 
  -5   2  15        0.29       14.04    130.03 o 
  -4   2  15      223.95      113.34    125.23 o 
  -3   2  15        2.20        0.00    104.83 o 
  -2   2  15        2.81       39.96    131.20 o 
 -11   3  15     1858.93     1779.79    200.24 o 
 -10   3  15     3761.84     3834.94    227.29 o 
  -9   3  15     3936.35     3860.65    216.85 o 
  -8   3  15     4659.18     5283.34    243.41 o 
  -7   3  15     3640.84     3917.66    334.64 o 
  -6   3  15     4129.31     4611.77    641.51 o 
  -5   3  15     1700.47     1510.51    271.76 o 
  -4   3  15       12.75      142.95    127.72 o 
  -3   3  15       98.85      177.95    135.44 o 
  -2   3  15      322.38      226.20    221.74 o 
 -10   4  15       45.96       85.67     92.08 o 
  -9   4  15       50.34        0.00    101.36 o 
  -8   4  15      438.80      448.53    101.32 o 
  -7   4  15       14.25       66.82    125.61 o 
  -6   4  15       82.17       82.64    121.29 o 
  -5   4  15       16.75        0.00    119.03 o 
  -4   4  15       18.76      157.74    126.54 o 
  -3   4  15        9.83        0.00    117.34 o 
  -2   4  15       13.54       48.18    140.17 o 
 -10   5  15     2668.40     2845.29    275.64 o 
  -9   5  15     3586.25     3386.57    209.92 o 
  -8   5  15     4716.20     5198.95    242.32 o 
  -7   5  15     5093.91     5650.51    391.86 o 
  -6   5  15     2774.86     2341.40    265.49 o 
  -5   5  15     1467.24     1368.86    235.13 o 
  -4   5  15      186.99      246.60    139.14 o 
  -3   5  15       50.75        0.00    231.73 o 
  -2   5  15      296.91      270.79    154.09 o 
 -10   6  15       49.72       16.40     84.30 o 
  -9   6  15        5.72       89.00     92.95 o 
  -8   6  15       46.86       89.59     85.21 o 
  -7   6  15        1.52      163.16    147.29 o 
  -6   6  15       27.90        0.07    124.10 o 
  -5   6  15      184.30        0.00    162.55 o 
  -4   6  15      340.94      145.95    143.69 o 
  -3   6  15      167.42      348.30    151.47 o 
 -10   7  15     2224.69     2381.14    294.60 o 
  -9   7  15     4455.23     4331.02    233.21 o 
  -8   7  15     5667.65     5582.22    425.25 o 
  -7   7  15     4296.94     4034.64    343.71 o 
  -6   7  15     2207.23     2388.79    277.34 o 
  -5   7  15     1067.24     1139.19    258.10 o 
  -4   7  15      112.35      147.85    125.21 o 
  -3   7  15       79.06        0.00    123.71 o 
 -10   8  15        1.81        0.00     82.63 o 
  -9   8  15      131.73       59.59     87.41 o 
  -8   8  15       23.40      166.29     91.17 o 
  -7   8  15       17.29      133.14    134.09 o 
  -6   8  15       17.03      135.51    148.55 o 
  -5   8  15      306.84      113.84    142.76 o 
  -4   8  15      233.60       20.35    138.10 o 
  -3   8  15       39.94      185.41    154.56 o 
  -9   9  15     5671.98     5402.83    260.80 o 
  -8   9  15     5189.59     5254.90    249.70 o 
  -7   9  15     2508.92     2437.79    282.13 o 
  -6   9  15     2914.00     2845.79    298.94 o 
  -5   9  15     1258.64     1241.86    416.92 o 
  -4   9  15      153.21      164.90    143.33 o 
  -3   9  15        3.74        0.00    271.08 o 
  -9  10  15       77.83       58.79     85.85 o 
  -8  10  15       19.75       78.41    120.18 o 
  -7  10  15       93.52      225.21    157.19 o 
  -6  10  15        4.34      103.22    141.15 o 
  -5  10  15       70.99       88.63    156.50 o 
  -4  10  15      232.38      497.54    169.18 o 
  -8  11  15     3424.82     3790.69    280.87 o 
  -7  11  15     2646.78     2889.82    304.42 o 
  -6  11  15     3199.71     3317.80    318.31 o 
  -5  11  15     1689.71     2030.25    321.30 o 
  -4  11  15      329.94      264.62    234.99 o 
  -7  12  15        5.16       72.70    281.41 o 
  -6  12  15       64.25       55.73    245.19 o 
  -5  12  15      202.09      359.36    232.14 o 
  -9   0  16      674.63      867.14    182.04 o 
  -8   0  16      426.87      305.26    218.96 o 
  -7   0  16      604.45       30.99    192.45 o 
  -6   0  16     1559.08     2202.07    398.50 o 
  -5   0  16     1629.42     1617.64    343.45 o 
  -4   0  16      983.85      700.09    260.27 o 
  -9   1  16        1.34       98.27     88.80 o 
  -8   1  16        2.38        0.00    127.04 o 
  -7   1  16       28.46       13.95    145.70 o 
  -6   1  16       49.78       41.31    125.49 o 
  -5   1  16        0.77        0.00    121.39 o 
  -4   1  16       89.38        0.00    133.08 o 
  -9   2  16     1066.72     1087.27    135.02 o 
  -8   2  16      304.41      363.21    195.92 o 
  -7   2  16      170.81      202.42    196.19 o 
  -6   2  16     1026.79      681.99    454.09 o 
  -5   2  16     1376.41     1169.63    219.21 o 
  -9   3  16       28.48       69.68    111.39 o 
  -8   3  16        9.42      219.74    146.76 o 
  -7   3  16       52.77        0.00    130.18 o 
  -6   3  16       77.48       80.02    141.18 o 
  -5   3  16       38.77       25.56    130.63 o 
  -9   4  16     1355.48     1379.41    153.65 o 
  -8   4  16      495.53      592.33    185.53 o 
  -7   4  16       33.83      261.64    153.10 o 
  -6   4  16      343.36       57.73    134.49 o 
  -5   4  16      504.26      448.30    180.15 o 
  -8   5  16        1.50       40.90    125.86 o 
  -7   5  16       14.92        5.60    137.14 o 
  -6   5  16        6.52        0.00    123.88 o 
  -5   5  16      222.83        0.00    130.80 o 
  -8   6  16     1098.56      934.87    229.01 o 
  -7   6  16      144.14       31.39    209.10 o 
  -6   6  16       75.71      127.78    146.74 o 
  -7   7  16        3.76        0.00    135.84 o 
  -6   7  16      177.54        0.00    135.63 o 
                                                 
